# Supplementary material for: Evolution of pollination by frugivorous birds in Neotropical Myrtaceae
Source: PeerJ. 2018 Aug 27;6:e5426. doi: 10.7717/peerj.5426 (PMC6118208; doi:10.7717/peerj.5426)
Supplement: Database S1 — MatK, psbA-trnH, ITS/5.8S and ETS aligned matrix with new sequences generated in this work included. [file peerj-06-5426-s003.txt]

#NEXUS
BEGIN DATA;
	DIMENSIONS NTAX=86 NCHAR=2383;
	FORMAT DATATYPE = DNA GAP = - MISSING = ? interleave=yes;
	MATRIX
	
	


Acca_sellowiana                 CACGAGTATTGGAATAGTCTTATTACTCCAAAGAAACATATTCCTATTTTTTCAAAAGGGAATCCAAGATTATTCTTGTTCCTATATAATTCTCATGTGTGTGAATACGAATCTATCTTTCTTTTTCTCCGTAATCAATC?????????TTCTCATTTACGGTCAACATCTTCTGGAATCTTTTTTGAGCGAATCTATTTCTATGTAAAAATAGAACATTTTGCCAAAGTCTTCTTTGATAATGATTTTCAGTGCATCCTATGGTTCTTCAAAGATCCTTTCATGCATTATGTTAAATATCAAGGAAAATCAATTCTGGCTTCAAAAGATACGCCTCTTTTCATGAATAAATGGAAATATTACCTTGTTAATTTATGGCAATATCATTTTTACGCGTGGTTTCAACCAGGAAGGATCGATATAAACCAATTATGCAATTATTCTATTGACTTTTTAGGCTATCGTTCAAGCGTGCGACTAAATTCTTCAGTGGTACGAAGTCAAATGCTAGAAAATGCATTTCTAATAAATAATGCTATGAAGAAGTTCGAGACAATAGTTCCGATTATTCCTCTGATTGGATCATTGTCTAAAGCGAATTTTTGTAACACATTAGGGCATCCCATTAGTAAACCGACCCGGGCTGATTCATCAGATTCCGATATTATCGACCGTTTTTTGCG
Acmena_smithii                  CACGAGTATTGGAATAGTCTTATTACTCCAAAGAAACATATTACCCTTTTTTCAAAAGGTAATCCAAGATTCTTCTTGTTCCTATATAATTCTCATATATGTGAATACGAATCCATCTTTCTTTTTCTCCGTAATCAATC?????????TTCTCATTTACGGTCAACATCTTCTGGAATCTTTTTTGAGCGAATCTATTTCTATGTAAAAATAGAACATTTTGTCAAAGTCTTCTTTGATAATGATTTTCAGTGCATCCTATGGTTCTTCAAAGATCCTTTCATGCATTATGTTAGATATCAAGGAAAATCAATTCTGGTTTCAAAAGATACGCCTCTTCTGATGAATAAATGGAAATATTACCTTGTTACTTTATGGCAATATCATTTTTACGCGTGGTTTCAACCAGGAAGGATCGATAGAAACCAATTATGCAAGTATTCTCTTGACTTTTTGGGCTATCGTTCAAGCGTACGACTAAATTCTTCAGTGGTACGAAGTCAAATGCTAGAAAATTCATTTCTAATAAATAATGCTATGAAGAAGTTCGAGACAATAGTTCCAATTATTCCTCTGATTGGATCATTGTCTAAAGCGAATTTTTGTAACACATTAGGGCATCCCATTAGTAAACCGACCCGGGCTGATTCATCAGATTCTGATATTATCGACCGTTTTTTGCG
Algrizea_macrochlamys           CACGAGTATTGGAATAGTTTTATTACTCCAAAGAAACATATTCCTATTTTTTCAAAAGGGAATCCAAGATTATTCTTGTTCCTATATAATTCTCATATGTGTGAATACGAATCTATCTTTCTTTTTCTCCGTAATCAATC?????????TTCTCATTTACGGTCAACATCTTCTGGAATCTTTTTTGAGCGAATCTATTTCTATGCAAAAATAGAACATTTTGCCAAAGTCTTCTTTGATAATGATTTTCAGTGCATCCTATGGTTCTTCAAAGATCCTTTCATGCATTATGTTAAATATCAAGGAAAATCAATTCTGGCTTCAAAAGATACGCCTCTTTTCATGAATAAATGGAAATATTACCTTGTTAATTTATGGCAATATCATTTTTACGCGTGGTTTCAACCAGGAAGGATCGATATAAATCAATTATGCAATTATTCTATTGACTTTTTGGGCTATCGTTCAAGCGTGCGACTAAATTCTTCAGTGGTACGAAGTCAAATGCTAGAAAATTCATTTCTAATAAATAATGCTATGAAGAAGTTCGAGACAATAGTTCCGATTATTCCTCTGATTGGATCATTGTCTAAAGCGAATTTTTGTAACACATTAGGGCATCCTATTAGTAAACCGACCCGGGCTGATTCATCATATTCCGATATTATCGACCGTTTTT?GCG
Amomyrtus_luma                  CACGAGTATTGGAATAGTCTTATTACTCCAAAGAAACATATTCCTATTTTTTCAAAAGGGAATCCAAGATTATTCTTGTTCCTATATAATTCTCATATGTGTGAATACGAATCGATCTTTCTTTTTCTCCGTAATCAATC?????????TTCTCATTTACGGTCAACATCTTCTGGAATCTTTTTTGAGCGAATATATTTCTATGTAAAAATAGAACATTTTGCCAAAGTCTTCTTTGATAATGATTTTCAGTGCATCCTATGGTTCTTCAAAGATCCTTTCATGCATTATGTTAAATATCAAGGAAAATCAATTCTGGCTTCAAAAGATACGCCTATTTTCATGAATAAATGGAAATATTACCTTGTTAATTTATGGCAATATCATTTTTACGCGTGGTTTCAACCAGGAAGGATCGATATAAACCAATTATGCAATTATTCTATTGACTTTTTGGGCTATCGTTCAAGCGTGCGACTAAATTCTTCAGTGGTACGAAGTCAAATGCTAGAAAATGCATTTATAATAAATAATGCTATGAAGAAGTTCGAGACAATAGTTCCGATTATTCCTCTGATTGGATCATTGTCTAAAGCGAATTTTTGTAACACATTAGGGCATCCCATTAGTAAACCGACCCGGGCTGATTCATCAGATTCCGATATTATCGACCGTTTTTTGCG
Amomyrtus_meli                  CACGAGTATTGGAATAGTCTTATTACTCCAAAGAAACATATTCCTATTTTTTTAAAAGGGAATCCAAGATTATTCTTGTTCCTATATAATTCTCATGTGTGTGAATACGAATCTATCTTTCTTTTTCTCCGTAATCAATC?????????TTCTCATTTACGGTCAACATCTTCTGGAATCTTTTTTGAGCGAATCTATTTCTATGTAAAAATAGAACATTTTTCCAAAGTCTTCTTTGATAATGATTTTCAGTGCATCCTATGGTTCTTCAAAGATCCTTTCATGCATTATGTTAAATATCAAGGAAAATCAATTCTGGCTTCAAAAGATACGCCTCTTTTCATGAATAAATGGAAATATTACCTTGTTAATTTATGGCAATATCATTTTTACGCGTGGTTTCAACCAGGAAGGATCGATATAAACCAATTATGCAATTATTCTATTGACTTTTTAGGCTATCGTTCAAGCGTGCGACTAAATTCTTCAGTGGTACGAAGTCAAATGCTAGAAAATTCATTTATAATAAATAATGCTATGAAGAAGTTCGAGACAATAGTTCCGATTATTCCTCTGATTGGATCATTGTCTAAAGCGAATTTTTGTAACACATTAGGGCATCCCATTAGTAAACCGACCCGGGCTGATTCATCAGATTCCGATATTATCGACCGTTTTT?GCG
Anetholea_anisata               CACGAGTATTGGAATAGTCTTATTACTCCAAAGAAACATATTACCCTTTTTTCAAAAGGTAATCCAAGATTATTCTTGTTCCTATATAATTCTCATATATGTGAATACGAATCCATCTTTCTTTTTCTCCGTAATCAATC?????????TTCTCATTTACGGTCAACATCTTCTGGAATCTTTTTTGAGCGAATCTATTTCTATGTAAAAATAGAACATTTTGCCAAAGTCTTCTTTGATAATGATTTTCAGTGCATCCTATGGTTCTTCAAAGATCCTTTCATGCATTATGTTAGATATCAAGGAAAATCAATTCTGGCTTTAAAAGATACGCCTCTTCTGATGAATAAATGGAAATATTACCTTGTTACTTTATGGCAATATCATTTTTACGCGTGGTTTCAACCAGGAAGGATCGATATAAACCAATTATGCAAGTATTCTCTTGACTTTTTGGGCTATCGTTCAAGCGTACGACTAAATTCTTCAGTGGTACGAAGTCAAATCCTAGAAAATTCATTTCTAATAAATAATGCTATGAAGAAGTTCGAGACAATAGTTCCAATTATTCCTCTGATTGGATCATTGTCTAAAGCGAATTTTTGTAACACATTAGGGCATCCCATTAGTAAACCGACCCGGGCTGATTCATCAGATTCTGATATTATCGACCGTTTTTTGCG
Archirhodomyrtus_beckleri       CACGAGTATTGGAATAGTCTTATTACTCCAAAGAAACATATTCCCATTTTTTCAAAAGGGAATCCAAGATTATTCTTGTTCCTATATAATTCTCATATGTGTGAATACGAATCTATCTTTCTTTTTCTCCGTAATCAATC?????????TTCTCATTTACGGTCAACATCTTCTGGAATCTTTTTTGAGCGAATCTATTTCTATGTAAAAATA?AACATTTTGCCAAAKTCTTCTTTGATAATGATTTTCAGTGCATCCTATGGTTCTTCAAAGATCCTTTCATGCATTATGTTAAATATCAAGGAAAATCAATTCTGGCTTCAAAAGATACGCCTCTTTTCATGAATAAATGGAAATATTACCTTGTTAATTTATGGCAATATCATTTTTACGCGTGGTTTCAACCAGGAAGGATCGATATAAACCAATTATGCAAGTATTCTATTGACTTTTTGGGCTATCGTTCAAGCGTGCGACTAAATTCTTCAGTGGTACGAAGTCAAATGCTAKAAAATTCATTTCTAATAAATAATGCTATGAAGAAGTTCGAGACAATAGTTCCGATTATTCCTCTGATTGGATCATTGTCTAAAGCGAATTTTTGTAACACATTAGGGCATCCCATTAGTAAATCGACCCGGGCTGATTCATCAGATTCCAATATTATCGACCGTTTTTTGCG
Austromyrtus_dulcis             CACGAGTATTGGAATAGTCTTATTACTCCAAAGAAACATATTCCCATTTTTTCAAAAGGGAATCCAAGATTATTCTTGTTCCTATATAATTCTCATATGTGTGAATACGAATCTGTCTTTCTTTTTCTCCGTAATCAATC?????????TTCTCATTTACGGTCAACATCTTCTGGAATCTTTTTTGAGCGAATCTATTTCTATGTAAAAATAGAACATTTTGCCAAAGTCTTCTTTGATAATGATTTTCAGTGCATCCTATGGTTCTTCAAAGATCCTTTCATGCATTATGTTAAATATCAAGGAAAATCAATTCTGGCTTCAAAAGATACGCCTCTTTTCATGAATAAATGGAAATATTACCTTGTTAATTTATGGCAATATCATTTTTACGCGTGGTTTCAACCAGGAAGGGTCGATATAAACCAATTATGCAAGTATTCTATTGACTTTTTGGGCTATCGTTCAAGCGTGCGACTAAATTCTTCAGTGGTACGAAGTCAAATGCTAGAAAATTCATTTATAATAAATAATGCTATGAAGAAGTTCGAGACAATAGTTCCGATTATTCCTCTGATTGGATCATTGTCTAAAGCGAATTTTTGTAACACGTTAGGACATCCCATTAGTAAACCGACCCGGGCTGATTCATCAGATTCCGATATTATCAACCGTTTTT?GCG
Blepharocalyx_cruckshanksii     CACGAGTATTGGAATAGTCTTATTACTCCAAAGAAACATATTCCTATTTTTTCAAAAGGGAATCCAAGATTATTCTTGTTCCTATATAATTCTCATATGTGTGAATACGAATCTATCTTTCTTTTTCTCCGTAATCAATT?????????TTCTCATTTACGGTCAACATCTTCTGGAATCTTTTTTGAGCGAATATATTTCTATGTAAAAATAGAACATTTTGCCAAAGTCTTCTTTGATAATGATTTTCAGTGCATCCTATGGTTCTTCAAAGATCCTTTCATGCATTATGTTAAATATCAAGGAAAATCAATTCTGGCTTCAAAAGATACGCCTCTTTTCATGAATAAATGGAAATATTACCTTGTTAATTTATGGCAATATCATTTTTACGCGTGGTTTCAACCAGGAAGGATCGATCTAAACCAATTATGCAATTATTCTATTGACTTTTTGGGCTATCGTTCAAGCGTGCGACTAAATTCTTCAGTGGTACGAAGTCAAATGCTAGAAAATGCATTTCTAATAAATAATGCTATGAAGAAGTTCGAGACAATAGTTCCGATTATTCCTCTGATGGGATCATTGTCTAAAGCGAATTTTTGTAACACATTAGGGCATCCCATTAGTAAACCGACCCGGGCTGATTCATCAGATTCCGATATTATCGACCGTTTT??GCG
Blepharocalyx_salicifolius      ?????????TGGAATAGTCTTATTACTCCAAAGAAACATATTCCCATTTTTTCAAAAGGGAATCCAAGATTATTCTTGTTCCTATATAATTCTCATATGTGTGAATACGAATCTGTCTTTCTTTTTCTCCGTAATCAATC?????????TTCTCATTTACGGTCAACATCTTCTGGAATCTTTTTTGAGCGAATCTATTTCTATGTAAAAATAGAACATTTTGCCAAAGTCTTCTTTGATAATGATTTTCAGTGCATCCTATGGTTCTTCAAAGATCCTTTCATGCATTATGTTAAATATCAAGGAAAATCAATTCTGGCTTCAAAAGATACGCCTCTTTTCATGAATAAATGGAAATATTACCTTGTTAATTTATGGCAATATCATTTTTACGCGTGGTTTCAACCAGGAAGGGTCGATATAAACCAATTATGCAAGTATTCTATTGACTTTTTGGGCTATCGTTCAAGCGTGCGACTAAATTCTTCAGTGGTACGAAGTCAAATGCTAGAAAATTCATTTATAATAAATAATGCTATGAAGAAGTTCGAGACAATAGTTCCGATTATTCCTCTGATTGGATCATTGTCTAAAGCGAATTTTTGTAAC?CGTTAGGACATCCCATTAGTAAACCG?CCCGGGCTGATTCATCAGATTCCGATATTA????????????????
Calyptranthes_concinna          CACGAGTATTGGAATAGTCTTATTACTCCAAAGAAACATATTCCTATTTTTTCAAAAGGGAATCCAAGATTATTCTTGTTCCTATATAATTCTCATATGTGTGAATACGAATCTATCCTTCTTTTTCTCCGTAATCAATC?????????TTCTCATTTACGGTCAACATCTTCTGGAATCTTTTTTGAGCGAATCTATTTCTATGTAAAAATAGAACATTTTGCCAAAGTCTTCTTTGATAATGATTTTCAGTGCATCCTATGGTTCTTCAAAGATCCTTTCATGCATTATGTTAAATATCAAGGAAAATCAATTCTGGCTTCAAAAGATACGCCTCTTTTCATGAATAAATGGAAATATTACCTTGTTAATTTATGGCAATATCATTTTTACGCGTGGTTTCAACCAGGAAGGATCGATATAAACCAATTATGCAATTATTCTATTGACTTTTTGGGCTATCGTTCAAGCGTGCGACTAAATTCTTCAGTGGTACGAAGTCAAATGCTAGAAAATTCATTTATAATAAATAATGCTATAAAGAAGTTCGAGACAATAGTTCCGATTATTCCTCTGATTGGATCATTGTCTAAAGCGAATTTTTGTAACACATTAGGGCATCCCATTAGTAAACCGACCCGGGCTGATTCATCAGATTCCGATATTATCGACCGTTTTTTGCG
Calyptranthes_kiaerskovii       CACGAGTATTGGAATAGTCTTATTACTCCAAAGAAACATATTCCTATTTTTTCAAAAGGGAATCCAAGATTATTCTTGTTCCTATATAATTCTCATATGTGTGAATACGAATCTATCCTTCTTTTTCTCCGTAATCAATC?????????TTCTCATTTACGGTCAACATCTTCTGGAATCTTTTTTGAGCGAATCTATTTCTATGTAAAAATAGAACATTTTGCCAAAGTCTTCTTTGATAATGATTTTCAGTGCATCCTATGGTTCTTCAAAGATCCTTTCATGCATTATGTTAAATATCAAGGAAAATCAATTCTGGCTTCAAAAGATACGCCTCTTTTCATGAATAAATGGAAATATTACCTTGTTAATTTATGGCAATATCATTTTTACGCGTGGTTTCAACCAGGAAGGATCGATATGAACCAATTATGCAATTATTCTATTGACTTTTTGGGCTATCGTTCAAGCGTGCGACTAAATTCTTCAGTGGTACGAAGTCAAATGCTAGAAAATTCATTTATAATAAATAATGCTATAAAGAAGTTCGAGACAATAGTTCCGATTATTCCTCTGATTGGATCATTGTCTAAAGCGAATTTTTGTAAC?CATTAGGGCATCCCATTAGTAAACCGACCCGGGCTGATTCATCAGATTCCGATATTATCGACCG??TTTTGCG
Calyptranthes_krugii            CACGAGTATTGGAATAGTCTTATTACTCCAAAGAAACACATTGCTATTTTTTCAAAAGGGAATCCAAGATTATTCTTGTTCCTATATAATTCTCATATGTG?GAATACGAATCTATCCTTCTTTTTCTCCGTAATCAATC?????????TTCTCATTTACGGTCAACATCTTCTGGAATCTTTTTTGAGCGAATCTATTTCTATGTAAAAATAGAACATTTTGCCAAAGTCTTCTTTGATAATGATTTTCAGTGCATCCTATGGTTCTTCAAAGATCCTTTCATGCATTATGTTAAATATCAAGGAAAATCAATTCTGGCTTCAAAAGATACGCCTCTTTTCATGAATAAATGGAAATATTACCTTGTTAATTTATGGCAATATCATTTTTACGCGTGGTTTCAACCAGTAAGGATCGATATGAACCAATTATGCAATTATTCTATTGACTTTTTGGGCTATCGTTCAAGCGTGCGACTAAATTCTTCAGTGGTACGAAGTCAAATGCTAGAAAATTCATTTATAATAAATAATGCTATAAAGAAGTTCGAGACAATAGTTCCGATTATTCCTCTGATTGGATCATTGTCTAAAGCGAATTTTTGTAACACATTAGGGCATCCCATTAGTAAACCGACCCGGGCTGATTCATCAGATTCCGATATTATCGACCGTTTTTTGCG
Calyptranthes_luquillensis      CACGAGTATTGGAATAGTCTTATTACTCCAAAGAAACATATTCCTATTTTTTCAAAAGGGAATCCAAGATTATTCTTGTTCCTATATAATTCTCATATGTGTGAATACGAATCTATCCTTCTTTTTCTCCGTAATCAATC?????????TTCTCATTTACGGTCAACATCTTCTGGAATCTTTTTTGAGCGAATCTATTTCTATGTAAAAATAGAACATTTTGCCAAAGTCTTCTTTGATAATGATTTTCAGTGCATCCTATGGTTCTTCAAAGATCCTTTCATGCATTATGTTAAATATCAAGGAAAATCAATTCTGGCTTCAAAAGATACGCCTCTTTTCATGAATAAATGGAAATATTACCTTGTTAATTTATGGCAATATCATTTTTACGCGTGGTTTCAACCAGGAAGGATCGATATAAACCAATTATGCAATTATTCTATTGACTTTTTGGGCTATCGTTCAAGCGTGCGACTAAATTCTTCAGTGGTACGAAGTCAAATGCTAGAAAATTCATTTATAATAAATAATGCTATAAAGAAGTTCGAGACAATAGTTCCGATTATTCCTCTGATTGGATCATTGTCTAAAGCGAATTTTTGTAACACATTAGGGCATCCCATTAGTAAACCGACCCGGGCTGATTCATCAGATTCCGATATTATCGACCGTTTTTTGCG
Calyptranthes_sintenisii        CACGAGTATTGGAATAGTCTTATTACTCCAAAGAAACATATTCCTATTTTTTCAAAAGGGAATCCAAGATTATTCTTGTTCCTATATAATTCTCATATGTGTGAATACGAATCTATCCTTCTTTTTCTCCGTAATCAATC?????????TTCTCATTTACGGTCAACATCTTCTGGAATCTTTTTTGAGCGAATCTATTTCTATGTAAAAATAGAACATTTTGCCAAAGTCTTCTTTGATAAAGATTTTCGGTGCATCCTATGGTTCTTCAAAGATCCTTTCATGCATTATGTTAAATATCAAGGAAAATCAATTCTGGCTTCAAAAGATACGCCTCTTTTCATGAATAAATGGAAATATTACCTTGTTAATTTATGGCAATATCATTTTTACGCGTGGTTTCAACCAGGAAGGATCGATATAAACCAATTATGCAATTATTCTATTGACTTTTTGGGCTATCGTTCAAGCGTGCGACTAAATTCTTCAGTGGTACGAAGTCAAATGCTAGAAAATTCATTTATAATAAATAATGCTATAAAGAAGTTCGAGACAATAGTTCCGATTATTCCTCTGATTGGATCATTGTCTAAAGCGAATTTTTGTAACACATTAGGGCATCCCATTAGTAAACCGACCCGGGCTGATTCATCAGATTCCGATATTATCGACCGTTTTTTGCG
Calyptranthes_woodburyi         ?????GTATTGGAATAGTCTTATTACTCCAAAGAAACATATTCCTATTTTTTCAAAAGGGAATCCAAGATTATTCTTGTTCCTATATAATTCTCATATGTGTGAATACGAATCTATCCTTCTTTTTCTCCGTAATCAATC?????????TTCTCATTTACGGTCAACATCTTCTGGAATCTTTTTTGAGCGAATCTATTTCTATGTAAAAATAGAACATTTTGCCAAAGTCTTCTTTGATAATGATTTTCAGTGCATCCTATGGTTCTTCAAAGATCCTTTCATGCATTATGTTAAATATCAAGGAAAATCAATTCTGGCTTCAAAAGATACGCCTCTTTTCATGAATAAATGGAAATATTACCTTGTTAATTTATGGCAATATCATTTTTACGCGTGGTTTCAACCAGGAAGGATCGATATGAACCAATTATGCAATTATTCTATTGACTTTTTGGGCTATCGTTCAAGCGTGCGACTAAATTCTTCAGTGGTACGAAGTCAAATGCTAGAAAATTCATTTATAATAAATAATGCTATAAAGAAGTTCGAGACAATAGTTCCGATTATTCCTCTGATTGGATCATTGTCTAAAGCGAATTTTTGTAACACATTAGGGCATCCCATTAGTAAACCGACCCGGGCTGATTCATCAGATTCCGATATTATCGACCGTTTTTTGCG
Campomanesia_guazumifolia       CACGAGTATTGGAATAGTCTTATTACTCCAAAGAAACMTATTCCTATTTTTTCAAAAGGGAATCCAAGATTATTCTTGTTCCTATATAATTCTCATGTGTGTGAATACGAATCTAT??????TTTTCTCSGTAATCAATC?????????TTCTCATTTACGGTCAACATCTTCTGGAATCTTTTTTGAGCGAATATATTTCTATGTAAAAATAGAACATTTTGCCAARSTCTTCTTWAWTAATGATTTTCAGTGCATCCTATGGTTCTYSAAAGATCCTTTCATGCATTATGTTAAATATCRAGGAAAATCAATTCTGGCTTCAAAAGATACGCCTCTTTTTATGAATAAATGGAAATATTACCTTGTTAATTTATGGCAATATCATTTTTT????TGGTTTCAACCAGGAAGGATCGATATAAACCAATTATGCAATTATTCTATTGACTTTTTAGGCTATCGTTCAAGCGTGCGACTAAATTCTTCAGTGGTACGAAGTCAAATGCTAGAAAATTCATTTATAATAATTASTGCTATGAAGAAGTTCGAGACAATAGTTCCGATTATTCCTCTGAWTGGATCATTGTCTAAAGCGAATTTTTGTAACACATTAGGGCATCCCATTAGTAAACCGACCCGGTCTGATTCATCAGATTCCGATATTATCGACCKTTTTTTGCG
Cloezia_floribunda              CACGAGTATTGGAATAGTCTTATTACTCCAAAGAAACATATTACCCTTTTTTCAAAAGGTAATCCAAGATTCTTCTTCTTCCTATATAATWCTCATATATGTGAATACGAATCCATCTTTCTTTTTCTCCGTAATCAATC?????????TTCTYATTTACGGTCAACATCTTCTGGAATCTTTTTTGAGCGAATCTATTTCTATCTAAWAATAKAACATTWTGTCAAAGTCTTCTTTGATAATGATTTTCAGTGCATCCTATGGTTCTTCAAAGATCCTTTTATGCATTATGTTAGATATCAAGGAAAATCAATTCTGGCTTCAAAAGATACGCCTCTTCTGATGAATAAATGGAAATATTACCTTGTTAATTTATGGCAATATCATTTTTACGCCTGGTTTCAACCAGGGAGGATCGATATAAACCAATTATGCAAGTATTCTCTTGACTTTTTGGGCTATCGTTCAAGCGTGCGACTAAATTCTTCAGTGGTAC??????????????????????????????????????GCTAGGAAGAAGTTCGAGACAATAGTTCCAATTATTCCTCTGATTGGATCATTGTCGAAAGCGAATTTTTGTAACACATTAGGGCATCCCATTAGTAAACCGACCCGGGCTGATTCATCAGATTCTGATATTATCGACCGTTTTTTGCA
Decaspermum_gracilentum         CACGAGTATTGGAATAGTCTTATTACTCCAAAGAAACATATTCCCATTTTTTCTAAAGGGAATCCAAGATTATTCTTGTTCCTATATAATTCTCATATGTGTGAATACGAATCTATCTTTCTTTTTCTCCGTAATCAATC?????????TTCTCATTTACGGTCAACATCTTCTGGAATCTTTTTTGAGCGAATCTATTTCTATGTAAAAATAGAACATTTTGCCAAAGTCTTCTTTGATAATGATTTTCAGTGCATCCTATGGTTCTTCAAAGATCCTTTCATGCATTATGTTAAATATCAAGGAAAATCAATTCTGGCTTCAAAAGATACGCCTCTTTTCATGAATAAATGGAAATATTACCTTGTTAATTTATGGCAATATCATTTTTACGCGTGGTTTCAACCAGGAAGGATCGATATAAACCAATTATGCAAGTATTCTATTGACTTTTTGGGCTATCGTTCAAGCGTGCGACTAAATTCTTCAGTGGTACGAAGTCAAATGCTAGAAAATTCATTTCTAATAAATAATGCTATTAAGAAGTTCGAGACAATAGTTCCGATTATTCCTCTGATTGGATCATTGTCTAAAGCGAATTTTTGTAACACATTAGGGCATCCCATTAGTAAACCGACCCGGACTGATTTATCAGATTCCGATATTATCGACCGTTTTTTGCG
Decaspermum_humile              CACGAGTATTGGAATAGTCTTATTACTCCAAAGAAACATATTCCCATTTTTTCAAAAGGGAATCCAAGATTATTCTTGTTCCTATATAATTCTCATATGTGTGAATACGAATCTATCTTTCTTTTTCTCCGTAATCAATC?????????TTCTCATTTACGGTCAACATCTTCTGGAATCTTTTTTGAGCGAATCTATTTCTATGTAAAAATAGAACATTTTGCCAAAGTCTTCTTTGATAATGATTTTCAGTGCATCCTATGGTTCTTCAAAGATCCTTTCATGCATTATGTTAAATATCAAGGAAAATCAATTCTGGCTTCAAAAGATACGCCTCTTTTCATGAATAAATGGAAATATTACCTTGTTAATTTATGGCAATATCATTTTTACGCGTGGTTTCAACCAGGAAGGATCGATATAAACCAATTATGCAAGTATTCTATTGACTTTTTGGGCTATCGTTCAAGCGTGCGACTAAATTCTTCAGTGGTACGAAGTCAAATGCTAGAAAATTCATTTCTAATAAATAATGCTATGAAGAAGTTCGAGACAATAGTTCCGATTATTCCTCTGATTGGATCATTGTCTAAAGCGAATTTTTGTAACACATTAGGGCATCCCATTAGTAAACCGACCCGGACTGATTTATCAGATTCCGATATTATCGACCGTTTTTTGCG
Eucalyptus_perriniana           CACGAGTATTGGAATAGTCTTATTACTCAAAAGAACCATATTACCATTTTTTCAAAAGGTAATCCAAGATTATTCTTGTTCCTATATAATTCTCATATATGTGAATACGAATACTTCTTTCTTTTTCTCCGTAATCAATC?????????TTCTCATTTACGGTCAACATCTTCTGGAATCTTTTTTGAGCGAATATATTTCTATGTAAAAATAGAACATTTTGTCAAAGTCTTCTTTGATAATGATTTTCAGTGCATCCTATGGTTCTTCAAAGATCCTTTCATGCATTATGTTCGATATCAAGGAAAATCAATTCTGGCTTCAAAAGATACGCCTCTTCTGATGAAGAAATGGAAATATTACCTTGTTAATTTATGGCAATATCATTTTTACGCCTGGTTGAAACCAGGAAGGATCGATATAAACCAATTATGCAAGTATTCTCTTTACTTTTTGGGCTATCGTTCAAGCGTGCGACTAAATTCTTCAGTGGTACGAAGTCAAATGCTAGAAAATTCATTTCTAATAAATAATGCTATGAAGAAGTTCGAGACAATAGTTCCAATTATTCCTCTGATTGGATCATTGTCTAAAGCGAATTTTTGTGACACATTAGGGCATCCCATTAGTAAACCGACCCGGGCTGATTCATCAGATTCTGATATTATCGACCGTTTTTTGCG
Eugenia_biflora                 CACGAGTATTGGAATAGTCTTATTACTCCAAAGAAAAATATTCCTATTTTTTCAAAAGGGAATCCAAGATTATTCTTGTTCCTATATAATTCTCATGTGTGTGAATACGAATCTATCTTTCTTTTTCTCCGTAATCAATC?????????TTCTCATTTACGGTCAACATCTTCTGGAATCTTTTTTGAGCGAATATTTTTCTATGTAAAAATAGAACATTTTGCCAAAGTCTTCTTTGATAATGATTTTCAGTGCATCCTATGGTTCTTCAAAGATCCTTTCATGCATTATGTTAAATATCAAGGAAAATCAATTCTGGCCTCAAAAGATACGCCCCTTTTCATGAATAAATGGAAATATTACCTTGTTAATTTATGGCAATATCATTTTTACGCGTGGTTTCAACCAGGAAAGATCGATATAAACCAATTATGCAACTATTCTATTGACTTTTTAGGCTATTGTTCAAGCGTGCGACTAAATTCTTCAGTGGTACGAAGTCAAATGCTAGAAAATTCATTTATAATAAATAATGCTATGAAGAAGTTCGAGACAATAGTTCCGATTATTCCTCTGATTGGATCATTGTCTAAAGCGAATTTTTGTAACGCATTAGGGCATCCCATTAGTAAACCGACCCGGGCTGATTCATCAGATTCCGATATTATCGACCGTTTTTTGCG
Eugenia_bimarginata             ???????????????????????????????????????????????????????????????????????????????????????????????????????????????????????????????????????????????????????????????????????????????????????????????????????????????????????????????????????????????????????????????????????????????????????????????????????????????????????????????????????????????????????????????????????????????????????????????????????????????????????????????????????????????????????????????????????????????????????????????????????????????????????????????????????????????????????????????????????????????????????????????????????????????????????????????????????????????????????????????????????????????????????????????????????????
Eugenia_convexinervia           ???????????????????????????????????????????????????????????????????????????????????????????????????????????????????????????????????????????????????????????????????????????????????????????????????????????????????????????????????????????????????????????????????????????????????????????????????????????????????????????????????????????????????????????????????????????????????????????????????????????????????????????????????????????????????????????????????????????????????????????????????????????????????????????????????????????????????????????????????????????????????????????????????????????????????????????????????????????????????????????????????????????????????????????????????????????
Eugenia_cuprea                  ???????????????????????????????????????????????????????????????????????????????????????????????????????????????????????????????????????????????????????????????????????????????????????????????????????????????????????????????????????????????????????????????????????????????????????????????????????????????????????????????????????????????????????????????????????????????????????????????????????????????????????????????????????????????????????????????????????????????????????????????????????????????????????????????????????????????????????????????????????????????????????????????????????????????????????????????????????????????????????????????????????????????????????????????????????????
Eugenia_dysenterica             CACGAGTATTGGAATAGTCTTATTACTCCAAAGAAAAATATTCCTATTTTTTCAAAAGGGAATCCAAGATTATTCTTGTTCCTATATAATTCTCATGTGTGTGAATACGAATCTATCTTTCTTTTTCTCCGTAATCAATC?????????TTCTCATTTACGGTCAACATCTTCTGGAATCTTTTTTGAGCGAATATATTTCTATGTAAAAATAGAACATTTTGCCAAAGTCTTCTTTGATAATGATTTTCAGTGCATCCTATGGTTCTTCAAAGATCCTTTCATGCATTATGTTAAATATCAAGGAAAATCAATTCTGGCCTCAAAAGATACGCCTCTTTTCATGAATAAATGGAAATATTACCTTGTTAATTTATGGCAATATCATTTTTACGCGTGGTTTCAACCAGGAAAGATCGATATAAACCAATTACGCAATTATTCTATTGACTTTTTAGGCTATCGTTCAAGCGTGCGACTAAATTCTTCAGTGGTACGAAGTCAAATGCTAGAAAATTCATTTCTAATAAATAATGCTATGAAGAAGTTCGAGACAATAGTTCCGATTATTCCTCTGATTGGATCATTGTCTAAAGCGAATTTTTGTAACGCATTAGGGCATCCCATTAGTAAACCGACCCGGGCTGATTCATCAGATTCCGATATTATCGACCGTTTTTTGCG
Eugenia_sulcata                 CACGAGTATTGGAATAGTCTTATTACTCCAAAGAAAAATATTCCTATTTTTTCAAAAGGGAATCCAAGATTATTCTTGTTCCTATATAATTCTCATGTGTGTGAATACGAATCTATCTTTCTTTTTCTCCGTAATCAATC?????????TTCTCATTTACGGTCAACATCTTCTGGAATCTTTTTTGAGCGAATCTATTTCTATGTAAAAATAGAACATTTTGCCAAAGTCTTCTTTGATAATGATTTTCAGTACATCCTATGGTTCTTCAAAGATCCTTTCATGCATTATGTTAAATATCAAGGAAAATCAATTCTGGCCTCAAAAGATACGCCTCTTTTCATGAATAAATGGAAATATTACCTTGTTAATTTATGGCAATATCATTTTTACGCGTGGTTTCAACCAGAAAAGATCGATATAACCCAATTATGCAATTATTCTATTGACTTCTTAGGCTATCGTTCAAGCGTGCGACTAAATTCTTCAGTGGTACGAAGTCAAATGCTAGAAAATTCATTTATAATAAATAATGCTATGAAGAAGTTCGAGACAATAGTTCCGATTATTCCTCTGATTGGATCATTGTCTAAAGCGAATTTTTGTAACGCATTAGGGCATCCCATTAGTAAACCGACCCGGGCTGATTCATCAGATTCCGATATTATCGACCGTTTTTTGCG
Eugenia_uniflora                CACGAGTATTGGAATAGTCTTATTACTCCAAAGAAAAATATTCCTATTTTTTCAAAAGGGAATCCAAGATTATTCTTGTTCCTATATAATTCTCATGTGTGTGAATACGAATCTATCTTTCTTTTTCTCCGTAATCAATC?????????TTCTCATTTACGGTCAACATCTTCTGGAATCTTTTTTGAGCGAATCTATTTCTATGTAAAAATAGAACATTTTGCCAAAGTCTTCTTTGATAATGATTTTCAGTGCATCCTATGGTTCTTCAAAGATCCTTTCATGCATTATGTTAAATATCAAAGAAAATCAATTCTGGCCTCAAAAGATACGCCTCTTTTCATGAATAAATGGAAATATTACCTTGTTAATTTATGGCAATATCATTTTTACGCGTGGTTTCAACCAGAAAAGATCGATATAAACCAATTATGCAATTATTCTATTGACTTTTTAGGTTATCGTTCAAGCGTGCGACTAAATTCTTCAGTGGTACGAAGTCAAATGCTAGAAAATTCATTTCTAATAAATAATGCTATGAAGAAGTTCGAGACAATAGTTCCGATTATTCCTCTGATTGGATCATTGTCTAAAGCGAATTTTTGTAACGCATTAGGGCATCCCATTAGTAAACCGACCCGGGCTGATTCATCAGATTCCGATATTATCGACCGTTTTTTGCG
Gomidesia_affinis               ??????TATTGGAATAGTCTTATTACTCCAAAGAAACATATTCCTATTTTTTCAAAAGGGAATCCAAGATTATTCTTGTTCCTATATAATTCTCATATGTGTGAATACGAATCTATCTTTCTTTTTCTCCGTAATCAATC?????????TTCTCATTTACGGTCAACATCTTCTGGAATCTTTTTTGAGCGAATCTATTTCTATGTAAAAATAGAACATTTTGCCAAAGTCTTCTTTGATAATGATTTTCAGTGTATCCTATGGTTCTTCAAAGATCCTTTCATGCATTATGTTAAATATCAAGGAAAATCAATTCTGGCTTCAAAAGATACGCCTCTTTTCATGAATAAATGGAAATATTACCTTGTTAATTTATGGCAATATCATTTTTACGCCTGGTTTCAACCAGGAAGGATCGATATAAACCAATTATGCAATTATTCTATTGACTTTTTGGGCTATCGTTCAAGCGTGCGACTAAATTCTTCAGTGGTACGAAGTCAAATGCTAGAAAATTCATTTATAATAAATAATGCTATGAAGAAGTTCGAGACAATAGTTCCGATTATTCCTCTGATTGGATCATTGTCTAAAGCGAATTTTTGTAACACATTAGGTCATCCCATTAGTAAACCGACCCGGGCTGATTCATCAGATTCCGATATTATCGACCGTTTTTTGCG
Gomidesia_flagellaris           CACGAGTATTGGAATAGTCTTATTACTCCAAAGAAACATATTCCTATTTTTTCAAAAGGGAATCCAAGATTATTCTTGTTCCTATATAATTCTCATATGTGTGAATACGAATCTATCTTTCTTTTTCTCCGTAATCAATC?????????TTCTCATTTACGGTCAACATCTTCTGGAATCTTTTTTGAGCGAATCTATTTCTATGTAAAAATAGAACATTTTGCCAAAGTCTTCTTTGATAATGATTTTCAGTGTATCCTATGGTTCTTCAAAGATCCTTTCATGCATTATGTTAAATATCAAGGAAAATCAATTCTGGCTTCAAAAGATACGCCTCTTTTCATGAATAAATGGAAATATTACCTTGTTAATTTATGGCAATATCATTTTTACGCCTGGTTTCAACCAGGAAGGATCGATATAAACCAATTATGCAATTATTCTATTGACTTTTTGGGCTATCGTTCAAGCGTGCGACTAAATTCTTCAGTGGTACGAAGTCAAATGCTAGAAAATTCATTTATAATAAATAATGCTATGAAGAAGTTCGAGACAATAGTTCCGATTATTCCTCTGATTGGATCATTGTCTAAAGCGAATTTTTGTAACACATTAGGTCATCCCATTAGTAAACCGACCCGGGCTGATTCATCAGATTCCGATATTATCGACCGTTTTTTGCG
Gomidesia_schaueriana           CACGAGTATTGGAATAGTCTTATTACTCCAAAGAAACATATTCCTATTTTTTCAAAAGGGAATCCAAGATTATTCTTGTTCCTATATAATTCTCATATGTGTGAATACGAATCTATCTTTCTTTTTCTCCGTAATCAATC?????????TTCTCATTTACGGTCAACATCTTCTGGAATCTTTTTTGAGCGAATCTATTTCTATGTAAAAATAGAACATTTTGCCAAAGTCTTCTTTGATAATGATTTTCAGTGTATCCTATGGTTCTTCAAAGATCCTTTCATGCATTATGTTAAATATCAAGGAAAATCAATTCTGGCTTCAAAAGATACGCCTCTTTTCATGAATAAATGGAAATATTACCTTGTTAATTTATGGCAATATCATTTTTACGCCTGGTTTCAACCAGGAAGAATCGATATAAACCAATTATGCAATTATTCTATTGACTTTTTGGGCTATCGTTCAAGCGTGCGACTAAATTCTTCAGTGGTACGAAGTCAAATGCTAGAAAATTCATTTATAATAAATAATGCTATGAAGAAGTTCGAGACAATAGTTCCGATTATTCCTCTGATTGGATCATTGTCTAAAGCGAATTTTTGTAACACATTAGGTCATCCCATTAGTAAACCGACCCGGGCTGATTCATCAGATTCCGATATTATCGACCGTTTTTTGCG
Gossia_hillii                   ???????????????????????????????????????????????????????????????????????????????????????????????????????????????????????????????????????????????????????????????????????????????????????????????????????????????????????????????????????????????????????????????????????????????????????????????????????????????????????????????????????????????????????????????????????????????????????????????????????????????????????????????????????????????????????????????????????????????????????????????????????????????????????????????????????????????????????????????????????????????????????????????????????????????????????????????????????????????????????????????????????????????????????????????????????????
Gossia_inophloia                ???????????????????????????????????????????????????????????????????????????????????????????????????????????????????????????????????????????????????????????????????????????????????????????????????????????????????????????????????????????????????????????????????????????????????????????????????????????????????????????????????????????????????????????????????????????????????????????????????????????????????????????????????????????????????????????????????????????????????????????????????????????????????????????????????????????????????????????????????????????????????????????????????????????????????????????????????????????????????????????????????????????????????????????????????????????
Hexachlamys_edulis              CATGAGTATTGGAATAGTCTTATTACTCCAAAGAAAAATATTCCTATTTTTTCAAAAGGGAATCCAAGATTATTCTTGTTCCTATATAATTCTCATGTGTGTGAATACGAATCTATCTTTCTTTTTCTCCGTAATCAATC?????????TTCTCATTTACGGTCAACATCTTCTGGAATCTTTTTTGAGCGAATCTATTTCTATGTAAAAATAGAGCATTTTGCCAAAGTCTTCTTTGATAATGATTTTCAGTGCATCCTATGGTTCTTCAAAGATCCTTTCATGCATTATGTTAAATATCAAGGAAAATCAATTCTGGCCTCAAAAGATACGCCTCTTTTCATGAATAAATGGAAATATTACCTTGTTAATTTATGGCAATATCATTTTTTCGCGTGGTTTCAACCAGGAAAGATCGATATAAACCAATTATGCAATTATTCTATTGACTTTTTAGGCTATCGTTCAAGCGTGCGACTAAATTCTTCAGTGGTACGAAGTCAAATGCTGGAAAATTCATTTATAATAAATAATGCTATGAAGAAGTTCGAGACAATAGTTCCGATTATTCCTCTGATTGGATCATTGTCTAAAGCGAATTTTTGTAACGCATTAGGGCATYCCATTAGTAAACCGACCCGGGCTGATTCATCAKATTCCGATATTATCGACCGMTTTTTGCG
Hexachlamys_hamiltonii          ???????????????????????????????????????????????????????????????????????????????????????????????????????????????????????????????????????????????????????????????????????????????????????????????????????????????????????????????????????????????????????????????????????????????????????????????????????????????????????????????????????????????????????????????????????????????????????????????????????????????????????????????????????????????????????????????????????????????????????????????????????????????????????????????????????????????????????????????????????????????????????????????????????????????????????????????????????????????????????????????????????????????????????????????????????????
Hexachlamys_itatiaiensis        ???????????????????????????????????????????????????????????????????????????????????????????????????????????????????????????????????????????????????????????????????????????????????????????????????????????????????????????????????????????????????????????????????????????????????????????????????????????????????????????????????????????????????????????????????????????????????????????????????????????????????????????????????????????????????????????????????????????????????????????????????????????????????????????????????????????????????????????????????????????????????????????????????????????????????????????????????????????????????????????????????????????????????????????????????????????
Legrandia_concinna              CACGAGTATTGGAATAGTCTTATTACTCCAAAGAAACATATTCCTATTTTTTCAAAAGGGAATCCAAGATTATTCTTGTTCCTATATAATTCTCATGTGTGTGAATACGAATCTATCTTTCTTTTTCTCCGTAATCAATC?????????TTCTCATTTACGGTCAACATCTTCTGGAATCTTTTTTGAGCGAATATATTTCTATGTAAAAATAGAACATTTTGTCAAAGTCTTCTTTGATAATGATTTTCAGTGCATCCTATGGTTCTTCAAAGATCCTTTCATGCATTATGTTAAATATCAAGGAAAATCAATTCTGGCTTCAAAAGATACGCCTTTTTTCATGAATAAATGGAAATATTACCTTGTTAATTTATGGCAATATCATTTTTACGCGTGGTTTCAACCCGGAAGGATCGATATAAACCAATTATGCAATTATTCTATTGATTTTTTAGGCTATCGTTCAAGCGTGCGACTAAATTCTTCAGTGGTACGAAGTCAAATGCTAGAAAATTCATTTATAATAAATAATGCTATGAAGAAGTTCGAGACAATAGTTCCGATTATTCCTCTGATTGGATCATTGTCTAAAGCGAATTTTTGTAACACATTAGGGCATCCCATTAGTAAACCGACTCGGGCTGATTCATCAGATTCCGATATTATCGACCGTTTTTTGCG
Lenwebbia_prominens             CACGAGTATTGGAATAGTCTTATTACTCCAAAGAAACATATTCCTATTTTTTCAAAAGGGAATCCAAGATTATTCTTGTTCCTATATAATTCTCATGTGTGTGAATACGAATCTATCTTTCTTTTTCTCCGTAATCAATGTAATCAATCTTCTCATTTACGGTCAACATCTTCTGGAATCTTTTTTGAGCGAATATATTTCTATGGAAAAATAGAACATTTTGCCAAAGTCTTCTTTGATAATGATTTTCAGTGCATCCTATGGTTCTTCAAAGATCCTTTCATGCATTATGTTAAATATCAAGGAAAATCAATTCTGGCTTCAAAAGATACGCCTCTTTTCATGAATAAATGGAAATATTACCTTGTTAATTTATGGCAATATCATTTTTACGCGTGGTTTCAACCAGGAAGGATCGATATAAACCAATTATGCAATTATTCTATTGACTTTTTAGGTTATCGTTCAAGCGTGCGACTAAATTCTTCAGTGGTACGAAGTCAAATGCTAGAAAATTCATTTCTAATAAATAATGCTATGAAGAAGTTCGAGACAATAGTTCCGATTATTCCTCTGATTGGATCATTGTCTAAAGCGAATTTTTGTAACACATTAGGGCATCCCATTAGTAAACCGACCCGGGCTGATTCATCAGATTCCGATATTATCGACCGTTTTTTGCG
Lophomyrtus_bullata             CACGAGTATTGGAATAGTCTTATTACTCCAAAGAAACATATTCCTATTTTTTCAAAAGGGAATCCAAGATTATTCTTGTTCCTATATAATTCTCATGTGTGTGAATACGAATCTATCTTTCTTTTTCTCCGTAATCAATGTAATCAATCTTCTCATTTACGGTCAACATCTTCTGGAATCTTTTTTGAGCGAATATATTTCTATGGGAAAATAGAACATTTTGCCAAAGTCTTCTTTGATAATGATTTTCAGTGCATCCTATGGTTCTTCAAAGATCCTTTCATGCATTATGTTAAATATCAAGGAAAATCAATTCTGGCTTCAAAAGATACGCCTCTTTTCATGAATAAATGGAAATATTACCTTGTTAATTTATGGCAATATCATTTTTACGCGTGGTTTCAACCAGGAAGGATCGATATAAACCAATTATGCAATTATTCTATTGACTTTTTAGGTTATCGTTCAAGCGTGCGACTAAATTCTTCAGTGGTACGAAGTCAAATGCTAGAAAATTCATTTCTAATAAATAATGCTATGAAGAAGTTCGAGACAATAGTTCCGATTATTCCTCTAATTGGATCATTGTCTAAAGCGAATTTTTGTAACACATTAGGGCATCCCATTAGTAAACCGACCCGGGCTGATTCATCAGATTCCGATATTATCGACCGTTTTTTGCG
Lophomyrtus_obcordata           CACGAGTATTGGAATAGTCTTATTACTCCAAAGAAACATATTCCTATTTTTTCAAAAGGGAATCCAAGATTATTCTTGTTCCTATATAATTCTCATGTGTGTGAATACGAATCTATCTTTCTTTTTCTCCGTAATCAATGTAATCAATCTTCTCATTTACGGTCAACATCTTCTGGAATCTTTTTTGAGCGAATATATTTCTATGGGAAAATAGAACATTTTGCCAAAGTCTTCTTTGATAATGATTTTCAGTGCATCCTATGGTTCTTCAAAGATCCTTTCATGCATTATGTTAAATATCAAGGAAAATCAATTCTGGCTTCAAAAGATACGCCTCTTTTCATGAATAAATGGAAATATTACCTTGTTAATTTATGGCAATATCATTTTTACGCGTGGTTTCAACCAGGAAGGATCGATATAAACCAATTATGCAATTATTCTATTGACTTTTTAGGTTATCGTTCAAGCGTGCGACTAAATTCTTCAGTGGTACGAAGTCAAATGCTAGAAAATTCATTTCGAATAAATAATGCTATGAAGAAGTTCGAGACAATAGTTCCGATTATTCCTCTGATTGGATCATTGTCTAAAGCGAATTTTTGTAACACATTAGGGCATCCCATTAGTAAACCGACCCGGGCTGATTCATCAGATTCCGATATTATCGACCGTTTTTTGCG
Luma_apiculata                  CACGAGTATTGGAATAGTCTTATTACTCCAAAGAAACATATTCCTATTTTTTCAAAAGGGAATCCAAGATTATTCTTGTTCCTATATAATTCTCATATGTGTGAATACGAATCTATCTTTCTTTTTCTCCGTAATCAATT?????????TTCTCATTTACGGTCAACATCTTCTGGAATCTTTTTTGAGCGAATATATTTCTATGTAAAAATAGAACATTTTGCCAAAGTCTTCTTTGATAATGATTTTCAGTGCATCCTATGGTTCTTCAAAGATCCTTTCATGCATTATGTTAAATATCAAGGAAAATCAATTCTGGCTTCAAAAGATACGCCTCTTTTCATGAATAAATGGAAATATTACCTTGTTAATTTATGGCAATATCATTTTTACGCGTGGTTTCAACCAGGAAGGATCGATCTAAACCAATTATGCAATTATTCTATTGACTTTTTGGGCTATCGTTCAAGCGTGCGACTAAATTCTTCAGTGGTACGAAGTCAAATGCTAGAAAATGCATTTCTAATAAATAATGCTATGAAGAAGTTCGAGACAATAGTTCCGATTATTCCTCTGATTGGATCATTGTCTAAAGCGAATTTTTGTAACACATTAGGGCATCCCATTAGTAAACCGACCCGGGCTGATTCATCAGATTCCGATATTATCGACCGGTTTTTGCG
Luma_chequen                    ???????????????????????????????????????????????????????????????????????????????????????????????????????????????????????????????????????????????????????????????????????????????????????????????A?TATATTTCTATGTAAAAATAGAACATTTTGCCAAAGTCTTCTTTGATAATGATTTTCAGTGCATCCTATGGTTCTTCAAAGATCCTTTCATGCATTATGTTAAATATCAAGGAAAATCAATTCTGGCTTCAAAAGATACGCCTATTTTCATGAATAAATGGAAATATTACCTTGTTAATTTATGGCAATATCATTTTTACGCGTGGTTTCAACCAGGAAGGATCGATATAAACCAATTATGCAATTATTCTATTGACTTTTTGGGCTATCGTTCAAGCGTGCAACTAAATTCTTCAGTGGTACGAAGTCAAATGCTAGAAAATGCATTTATAATAAATAATGCTATGAAGAAGTTCGAGACAATAGTTCCGATTATTCCTCTGATTGGATCATTGTCTAAAGCGAATTTTTGTAACACATTAGGGCATCCCATTAGTAAACCGACCCGGGCTGATTCATCAGATTCCGATATTATCGACCGTTTTTTGCG
Marlierea_eugeniopsoides        CACGAGTATTGGAATAGTCTTATTACTCCAAAGAAACATATTCCTATTTTTTCAAAAGGGAATCCAAGATTATTCTTATTACTATATAATTCTCATATGTGTGAATACGAATCTATCTTTCTTTTTCTCCGTAATCAATC?????????TTCTCATTTACGGTCAACATCTTCTGGAATCTTTTTTGAGCGAATCTATTTCTATGTAAAAATGGAACATTTTGCCAAAGTCTTCTTTGATAATGATTTTCAGTGCATCCTATGGTTCTTCAAAGATCCTTTCATGCATTATGTTAAATATCAAGGAAAATCAATTCTGGCTTCAAAAGATACGCCTCTTTTCATGAATAAATGGAAATATTACCTTGTTAATTTATGGCAATATCAYTTTTACGCGTGGTTTCAACCAGGAAGGATCGATATAAACCAATTATGCAATTATTCTATTGACTTTTTGGGCTATCGTTCAAGCGTGCGACTAAATTCTTCAGTGGTACGAAGTCAAATGCTAGAAAATTCATTTATAATAAATAATGCTATGAAGAAGTTCGAGACAATAGTTCCGATTATTCCTCTGATTGGATCATTGTCTAAAGCGAATTTTTGTAACACATTAGGGCATCCCATTAGTAAACCGACCCGGGCTGATTCATCAGATTCCGATATTATCGACCGTTTTTTGCG
Marlierea_racemosa              CACGAGTATTGGAATAGTCTTATTACTCCAAAGAAACATATTCCTATTTTTTCAAAAGGGAATCCAAGATTATTCTTATTACTATATAATTCTCATATGTGTGAATACGAATCTATCTTTCTTTTTCTCCGTAATCAATC?????????TTCTCATTTACGGTCAACATCTTCTGGAATCTTTTTTGAGCGAATCTATTTCTATGTAAAAATAGAACATTTTGCCAAAGTCTTCTTTGATAATGATTTTCAGTGCATCCTATGGTTCTTCAAAGATCCTTTCATGCATTATGTTAAATATCAAGGAAAATCAATTCTGGCTTCAAAAGATACGCCTCTTTTCATGAATAAATGGAAATATTACCTTGTTAATTTATGGCAATATCATTTTTACGCGTGGTTTCAACCAGGAAGGATCGATATAAACCAATTATGCAATTATTCTATTGACTTTTTGGGCTATCGTTCAAGCGTGCGACTAAATTCTTCAGTGGTACGAAGTCAAATGCTAGAAAATTCATTTATAATAAATAATGCTATGAAGAAGTTCGAGACAATAGTTCCGATTATTCCTCTGATTGGATCATTGTCTAAAGCGAATTTTTGTAACACATTAGGGCATCCCATTAGTAAACCGACCCGGGCTGATTCATCAGATTCCGATATTATCGACCGTTTTTTGCG
Metrosideros_perforata          CACGAGTATTGGAATAGTCTTATTACTCCAAAGAAAAATATTACCCTTTTTTCAAAAGGTAATCCAAGATTATTCTTGTTCCTATATAATTCTCATATATGTGAATACGAATCCATCTTTCTTTTTCTCCATAATCAATC?????????TTCCCATTTACGGTCAACATCTTCTGGAATCTTTTTTGAACGAATCTATTTCTATGTAAAAATAGAACATTTTATCAAAGTCTTCTTTGATAATGATTTTCAGTGCATACTATGGTTCTTCAAAGATCCTTTCATGCATTATGTTAGATATCAAGGAAAATCAATTCTGGCTTCAAAAGATACGCCTCTTCTGATGAATAAATGGAAATATTACCTTGTTAATTTATGGCAATATCATTTTTACGCGTGGTTTCAATCAGGAAGGATCGATATAAACCAATTATGCAAGTATTCTCTTGACTTTTTGGGCTATCGTTCAAGCGTGCGACTCAATTCTTCAATGGTACGAAGCCAAATGCTAGAAAATTCATTTCTAATAAATAATGCTATGAAGAAGTTCGAGACAATAGTTCCAATTATTTCTCTGATTGGATCATTGTCGAAAGCGAATTTTTGTAACACATTAGGGCATCCCATTAGTAAACCGACCCGGGCTGATTCATCAGATTCTGATATTATCGACCGTTTTTTGCG
Myrceugenia_alpigena            ?????????????????????????????????????????????????????????????????????????????????????????????????????????????????????????????????????????????????????????????????????????????????????????GGAGCGA?TATATTTCTATGTAAAAATAGAACATTTTGCCAAAGTCTTCTTTGATAATGATTTTCAGTGCATCCTATGGTTCTTCAAAGATCCTTTCATGCATTATGTTAAATATCAAGGAAAATCAATTCTGGCTTCAAAAGATACGCCTCTTTTCATGAATAAATGGAAATATTACCTTGTTAATTTATGGCAATATCATTTTTACGCGTGGTTTCAACCAGGAAGGATCGATATAAACCAATTATGCAATTATTCTATTGACTTTTTGGGCTATCGTTCAAGCGTGCGACTCAATTCTTCAGTGGTACGAAGTCAAATGCTAGAAAATGCATTTCTAATAAATAATGATATGAAGAAGTTCGAGACAATAGTTCCGATTATTCCTCTGATTGGATCATTGTCTAAAGCGAATTTTTGTAACACATTAGGGCATCCCATTAGTAAACCGACCCGGGCTGATTCATCAGATTCCGATATTATCGACCGTTTTTTGCG
Myrceugenia_lanceolata          ??????????????????????????????????????????????????????????????????????????????????????????????????????????????????????????????????????????????????????????????????????????????????????????????????????????????????????????????????????????????????????????????????????????????????????????????????????????????????????????????????????????????????????????????????????????????????????????????????????????????????????????????????????????????????????????????????????TGGGTTATCGTTCAAGCGTTCGACTAAATTCTTCAGTGGTACGAAGTCAAATGCTAGAAAATGCATTTCTAATAAATAATGATATAAAGAAGTTCGAGACAATAGTTCCGATTATTCCTCTGATTGGATCATTGTCTAAAGCGAATTTTTGTAACACATTAGGGCATCCCATTAGTAAACCGACCCGGGCTGATTCATCAGATTCCGATATTATCGACCGTTTTTTGCG
Myrceugenia_leptospermoides     CACGAGTATTGGAATAGTCTTATTACTCCAAAGAAACATATTCCTATTTTTTCAAAAGGGAATCCAAGATTATTCTTGTTCCTATATAATTCTCATATGTGTGAATACGAATCTATCTTTCTTTTTCTCCGTAATCAATC?????????TTCTCATTTACGGTCAACATCTTCTGGAATCTTTTTTGAGCGAATATATTTCTATGTAAAAATAGAACATTTTGCCAAAGTCTTCTTTGATAATGATTTTCAGTGCATCCTATGGTTCTTCAAAGATCCTTTCATGCATTATGTTAAATATCAAGGAAAATCAATTCTGGCTTCAAAAGATACGCCTCTTTTCATGAATAAATGGAAATATTACCTTGTTAATTTATGGCAATATCATTTTTACGCGTGGTTTCAACCAGGAAGGATCGATATAAACCAATTATGCAATTATTCTATTGATTTTTTGGGCTATCGTTCAAGCGTGCGACTGAATTCTTCAGTGGTACGAAGTCAAATGCTAGAAAATGCATTTCTAATAAATAATGATATGAAGAAGTTCGAGACAATAGTTCCGATTATTCCTCTGATTGGATCATTGTCTAAAGCGAATTTTTGTAACACATTAGGGCATCCCATTAGTAAACCGACCCGGGCTGATTCATCAGATTCCGATATTATCGACCGTTTTT?GCG
Myrceugenia_ovata               ??????????????????????????????????????????????????????????????????????????????????????????????????????????????????????????????????????????????????????????????????????????????????????????GAGCGA?TATATTTCTATGT?AAAATAGAACATTTTGCCAAAGTCTTCTTTGATAATGATTTTCAGTGCATCCTATGGTTCTTCAAAGATCCTTTCATGCATTATGTTAAATATCAAGGAAAATCAATTCTGGCTTCAAAAGATACGCCTCTTTTCATGAATAAATGGAAATATTACCTTGTTAATTTATGGCAATATCATTTTTACGCGTGGTTTCAACCAGGAAGGATCGATATAAACCAATTATGCAATTATTCTATTGACTTTTTGGGCYATCGTTCAAGCGTGCGACTAAATTCTTCAGTGGTACGAAGTCAAATGCTAGAAAATGCATTTCTAATAAATAATGATATGAAGAAGTTCGAGACAATAGTTCCGATTATTCCTCTGATTGGATCATTGTCTAAAGCGAATTTTTGTAACACATTAGGGCATCCCATTAGTAAACCGACCCGGGCTGATTCATCAGATTCCGATATTATCGACCGTTTTTTGCG
Myrcia_coumeta                  CACGAGTATTGGAATAGTCTTATTCCTCCAAAGAAACATATTCCTATTTTTTCAAAAGGGAATCCAAGATTATTCTTGTTCCTATATAATTCTCATATGTGTGAATACGAATCTATCTTTCTTTTTCTCCGTAATCAATC?????????TTCTCATTTACGGTCAACATCTTCTGGAATCTTTTTTGAGCGAATCTATTTCTATGTAAAAATAGAACATTTTGCCAAAGTCTTCTTTGATAATGATTTTCAGTGCATCCTATGGTTCTTCAAAGATCCTTTCATGCATTATGTTAAATATCAAGGAAAATCAATTCTGGCTTCAAAAGATACGCCTCTTTTCATGAATAAATGGAAATATTACCTTGTTAATTTATGGCAATATCATTTTTACGCGTGGTTTCAACCAGGAAGGATCGATATAAACCAATTATGCAATTATTCTATTGACTTTTTGGGCTATCGTTCAAGCGTGCGACTAAATTCTTCAGTGGTACGAAGTCAAATGCTAGAAAATTCATTTCTAATAAATAATGCTATGAAGAAGTTCCAGACAATAGTTCCGATTATTCCTCTGATTGGATCATTGTCTAAAGCGAATTTTTGTAACACATTAGGGCATCCCATTAGTAAACCGACCCGGGCTGATTCATCAGATTCCGATATTATCGACCGTTTTTTGCG
Myrcia_racemosa                 CACGAGTATTGGAATAGTCTTATTACTCCAAAGAAACATATTCCTATTTTTTCAAAAGGGAATCAAAGATTATTCTTGTTCCTATATAATTCTCATATGTGTGAATACGAATCTATCTTTCTTTTTCTCCGTAATCAATC?????????TTCTCATTTACGGTCAACATCTTCTGGAATCTTTTTTGAGCGAATCTATTTCTATGTAAAAATAGAACACTTTGCCAAAGTCTTCTTTGATAATGATTTTCAGTGCATCCTATGGTTCTTCAAAGATCCTTTCATGCATTATGTTAAATATCAAGGAAAATCAATTCTGGCTTCAAAAGATACGCCTCTTTTCATGAATAAATGGAAATATTACCTTGTTAATTTATGGCAATATCATTTTTACGCGTGGTTTCAACCAGGAAGGATCGATATAAACCAATTATGCAATTATTCTATTGACTTTTTGGGCTATCGTTCAAGCGTGCGACTAAATTCTTCAGTGGTACGAAGTCAAATGCTAGAAAATTCATTTCTAATAAATAATGCTATGAAGAAGTTCGAGACAATAGTTCCGATTATTCCTCTGATTGGATCATTGTCTAAAGCGAATTTTTGTAACACATTAGGGCATCCCATTAGTAAACCGACCCGGGCTGATTCATCAGATTCCGATATTATCGACCGTTTTTTGCG
Myrcia_saxatilis                CACGAGTATTGGAATAGTCTTATTACTCCAAAGAAACATATTCCTATTTTTTCAAAAGGGAATCCAAGATTATTGTTGTTCCTATATAATTCTCATATGTGTGAATACGAATCTATCTTTCTTTTTCTCCGTAATCAATC?????????TTCTCATTTACGGTCAAGATCTTCTGGAATCTTTTTTGAGCGAATCTATTTCTATGTAAAAATAGAACATTTTGCCAAAGTCTTCTTTGATAATGATTTTCAGTGCATCCTATGGTTCTTCAAAGATCCTTTCATGCATTATGTTAAATATCAAGGAAAATCAATTCTGGCTTCAAAAGATACGCCTCTTTTCATGAATAAATGGAAATATTACCTTGTTAATTTATGGCAATATCATTTTTACGCGTGGTTTCAACCAGGAAGGATCGATATAAACCAATTATGCAATTATTCTATTGACTTTTTGGGCTATCGTTCAAGCGTGCGACTAAATTCTTCAGTGGTACGAAGTGAAATGCTAGAAAATTCATTTCTAATAAATAATGCTATGAAGAAGTTCGAGACAATAGCTCCGATTATTCCTCTGATTGGATCATTGTCTAAAGCGAATTTTTGTAACACATTAGGGCATCCCATTAGTAAACCGACCTGGGCTGATTCATCAGATTCCGATATTATCGACCGTTTTTTGCG
Myrcianthes_cisplatensis        ???????????????????????????????????????????????????????????????????????????????????????????????????????????????????????????????????????????????????????????????????????????????????????????????????????????????????????????????????????????????????????????????????????????????????????????????????????????????????????????????????????????????????????????????????????????????????????????????????????????????????????????????????????????????????????????????????????????????????????????????????????????????????????????????????????????????????????????????????????????????????????????????????????????????????????????????????????????????????????????????????????????????????????????????????????????
Myrcianthes_cisplatensis_GABY11 ??????????????????????????????????????????????????????????????????????????????????????????????????????????????????????????????????????????????????????????????????????????????????????????????????????????????????????????????????????CTTCTTTGATAATGATTTTCAGTGCATCCTATGGTTCTTCAAAGATCCTTTCATGCATTATGTTAAATATCAAGGAAAATCAATTCTGGCCTCAAAAGATACGCCTCTTTTCATGAATAAATGGAAATATTACCTTGTTAATTTATGGCAATATCATTTTTACGCGTGGTTTCAACCAGGAAAGATCGATATAAACCAATTATGCAATTATTCTATTGACTTTTTAGGCTATCGTTCAAGCGTGCGACTAAATTCTTCAGTGGTACGAAGTCAAATGCTCGAAAATTCATTTATAATAAATAATGCTATGAAGAAGTTCAAGACAATAGTTCCGATTATCCCTCTGATTGGATCATTGTCTAAAGCGAATTTTTGTAACGCATTAGGGCATCCCATTAGTAAACCGACCCGGGCTGATTCATCAGATTCCGATATTATCGACCGTTTTTTGCG
Myrcianthes_fragrans            ???????????????????????????????????????????????????TCAAAAGGGAATCCAAGATTCTTCTTGTTCCTATATAATTCTCATGTGTGTGAATACGAATCTATCTTTCTTTTTCTCCGTAATCAATC?????????TTCTCATTTACGGTCAACATCTTCTGGAACCTTTTTTGAGCGAATATATTTCTATGTAAAAATAGAACATTTTGCCAAAGTCTTCTTTGATAATGATTTTCAGTGCATCCTATGGTTCTTCAAAGATCCTTTCATGCATTATGTTAAATATCAAGGAAAATCAATTCTGGCCTCAAAAGATACGCCTCTTTTCATGAATAAATGGAAATATTACCTTGTTAATTTATGGCAATATCATTTTTACGCGTGGTTTCAACCAGGAAAGATCGATATAAACCAATTATGCAATTATTCTATTGACTTTTTAGGCTATCGTTCAAGCGTGCGACTAAATTCTTCAGTGGTACGAAGTCAAATGCTCGAAAATTCATTTATAATAAATAATGCTATGAAGAAGTTCGAGACAATAGTTCCGATTATTCCTCTGATTGGATCATTGTCTAAAGCGAATTTTTGTAACGCATTAGGGCATCCCATTAGTAAACCGACCCGGGCTGATTCATCAGATTCCGATATTATCGACCGTTTTTTGCG
Myrcianthes_pseudomato          ???????????????????????????????????????????????????????????????????????????????????????????????????????????????????????????????????????????????????????????????????????????????????????????????????????????????????????????????????????????????????????????????????????????????????????????????????????????????????????????????????????????????????????????????????????????????????????????????????????????????????????????????????????????????????????????????????????????????????????????????????????????????????????????????????????????????????????????????????????????????????????????????????????????????????????????????????????????????????????????????????????????????????????????????????????????
Myrcianthes_pseudomato_GABY15   ???????????????????????????????????????????????????????????????????????????????????????????????????????????????????????????????????????????????????????????????????????????????????????????????????????????????????????????????????????????????TAATGATTTTCAGTGCATCCTATGGTTCTTCAAAGATCCTTTCATGCATTATGTTAAATATCAAGGAAAATCAATTCTGGCCTCAAAAGATACGCCTCTTTTCATGAATAAATGGAAATATTACCTTGTTAATTTATGGCAATATCATTTTTACGCGTGGTTTCAACCAGGAAAGATCGATATAAACCAATTATGCAATTATTCTATTGACTTTTTAGGCTATCGTTCAAGCGTGCGACTAAATTCTTCAGTGGTACGAAGTCAAATGCTCGAAAATTCATTTATAATAAATAATGCTATGAAGAAGTTCGAGACAATAGTTCCGATTATTCCTCTGATTGGATCATTGTCTAAAGCGAATTTTTGTAACGCATTAGGGCATCCCATTAGTAAACCGACCCGGGCTGATTCATCAGATTCCGATATTATCGACCGTTTTTTGCG
Myrcianthes_pungens             ???????????????????????????????????????????????????????????????????????????????????????????????????????????????????????????????????????????????????????????????????????????????????????????????????????????????????????????????????????????????????????????????????????????????????????????????????????????????????????????????????????????????????????????????????????????????????????????????????????????????????????????????????????????????????????????????????????????????????????????????????????????????????????????????????????????????????????????????????????????????????????????????????????????????????????????????????????????????????????????????????????????????????????????????????????????
Myrcianthes_pungens_GABY6       ???????????????????????????????????????????????????????????????????????????????????????????????????????????????????????????????????????????????????????????????????????????????????????????????????????????????????????????????????????????????????????????????????????????????????????????????????????????????????????????????????????????????????????????????????????????????????????????????????????????????????????????????????????????????????????????????????????????????????????????????????????????????????????????????????????????????????????????????????????????????????????????????????????????????????????????????????????????????????????????????????????????????????????????????????????????
Myrciaria_cauliflora            CACGAGTATTGGAATAGTCTTATTACTCCAAAGAAACATATTCCTATTTTTCCAAAAGGGAATCCAAGATTATTCTTGTTCCTATAAAATTCTCATATGTGTGAATACGAATCTATCTTTCTTTTTCTCCGTAATCAATC?????????TTCTCATTTACGGTCAACATCTTCTGGAATCTTTTTTGAGCGAATCTATTTCTATGTAAAAATAGAACATTTTGCCAAAGTCTTCTTTGATAATGATTTTCAGTGCATCCTATGGTTCTTCAAAGATCCTTTCATGCATTATGTTAAATATCAAGGAAAATCAATTCTGGCTTCAAAAGATACGCCTCTTTTCATGAATAGATTGAAATATTACCTTGTTAATTTATGGCAATATCATTTTTACGCGTGGTTTCAACCAGGAAGGATCGATATAAATCAATTATGCAATTATTCTATTGACTTTTTGGGCTATCGTTCAAGCGTGCGACTAAATTCTTCAGTGGTACGAAGTCAAATGCTAGAAAATTCATTTCTAATAAATAATGCTATGAAGAAGTTCGAGACAATAGTTCCGATTATTCCTCTGATTGGATCATTGTCTAAAGCGAATTTTTGTAACACATTAGGGCATCCCATTAGTAAACCGACCCGGGCTGATTCATCAGATTCCGATATTATCG?????????????
Myrciaria_floribunda            ???????????????????????????????????????????????????????????????????????????????????????????????????????????????????????????????????????????????????????????????????????????????????????????????????????????????????????????????????????????????????????????????????????????????????????????????????????????????????????????????????????????????????????????????????????????????????????????????????????????????????????????????????????????????????????????????????????????????????????????????????????????????????????????????????????????????????????????????????????????????????????????????????????????????????????????????????????????????????????????????????????????????????????????????????????????
Myrciaria_vexator               CACGACTATTGGAATAGTCTTATTACTCCAAAGAAACATAGTCCTATTTTTTCAAAAGGGAATCCAAGATTATTCTTGTTCCTATATAATTCTCATATGTGTGAATACGAATCTATCTTTCTTTTTCTCCGTAATCAATC?????????TTCTCATTTACGGTCAACATCTTCTGGAATCTTTTTTGAGCGAATCTATTTCTATGTAAAAATAGAACATTTTGCCAAAGTCTTCTTTGATAATGATTTTCAGTGCATCCTATGGTTCTTCAAAGATCCTTTCATGCATTATGTTAAATATCAAGGAAAATCAATTCTGGCTTCAAAAGATACGCCTCTTTTCATGAATAAATGGAAATACTACCTTGTTAATTTATGGCAATATCATTTTTACGCGTGGTTTCAACCAGGAAGGATCGATATAAATCAATTATGCAATTATTCTATTGACTTTTTGGGCTATCGTTCAAGCGTGCGACTAAATTCTTCAGTGGTACGAAGTCAAATGCTAGAAAATGCATTTCTAATAAATAATGCTATGAAGAAGTTCGAGACAATAGTTCCGATTATTCCTCTGATTGGATCATTGTCGAAAGCGAATTTTTGTAACACATTAGGGCATCCCATTAGTAAACCGACCCGGGCTGATTCATCAGATTCCGATATTATCGACCGTTTTTTGCG
Myrrhinium_GABY_1               ???????????????????????????????????????????????????????????????????????????????????????????????????????????????????????????????????????????????????????????????????????????????????????????????????????????????????????????????????????????????????????????????????????????????????????????????????????????????????????????????????????????????????????????????????????????????????????????????????????????????????????????????????????????????????????????????????????????????????????????????????????????????????????????????????????????????????????????????????????????????????????????????????????????????????????????????????????????????????????????????????????????????????????????????????????????
Myrrhinium_GABY_2               ??????????????????????????????????????????????????????????????????????????????????????????????????????????????????????????????????????????????????????????????????????????????????????????????????????????????????????????????????????????????????????????????????????????????AAAGAGCCTATCATGCATTATGTAAAATATCAAGAAAAATCAATTCTGGCTTCAAAAGATACGCCTCTTTTCATGAATAAATGGAAATATTACCTTGTTAGTTTATGGCAATATCATTTTTACGCGTGGTTTCAACCAGGAAGGATCGATATAAACCAATTATGGAATTATTCTATTGACTTTTTAGGCTATCGTTCAAGCGTGCGACTAAATTCTTCAGTGGTACGAAGTCAAATGCTAGAAAATTCATTTCTAATAAATAATGCTATGAAGAAGTTCGAGACAATAGTTCCGATTATTCCTCTGATTGGATCATTGTCTAAAGCGAATTTTTGTAACACATTAGGGCATCCCATTAGTAAACCGACCCGGGCTGATTCATCCGATTCCGATATTATCGACCGTTTTTTGCG
Myrteola_nummularia             CACGAGTATTGGAATAGTCTTATTACTCCAAAGAAACATATTCCTATTTTTTCAAAAGGGAATCCAAGATTATTCTTGTTCCTATATAATTCTCATGTGTGTGAATACGAATCTATCTTTCTTTTTCTCCGTAATCAATC?????????TTCTCATTTACGGTCAACATCTTCTGGAATCTTTTTTGAGCGAATATATTTCTATGGAAAAATAGAACATTTTGCCAAAGTCTTCTTTGATAATGATTTTCAGTGCATCCTATGGTTCTTCAAAGATCCTTTCATGCATTATGTTAAATATCAAGGAAAATTAATTCTGGCTTCAAAAGATACGCCTCTTTTCATGAATAAATGGAAATATTACCTTGTTAATTTATGGCAATATCATTTTTACGCGTGGTTTCAACCAGGAAGGATCGATATAAACCAATTATGCAATTATTCTATTGACTTTTTAGGCTATCGTTCAAGCGTGCGACTAAATTCTTCAGTGGTACGAAGTCAAATGCTAGAAAATTCATTTCTAATAAATAATGCTATGAAGAAGTTCGAGACAATAGTTCCGATTATTCCTCTGATTGGATCATTGTCTAAAGCGAATTTTTGTAACACATTAGGGCATCCCATTAGTAAACCGACCCGGGCTGATTCATCAGATTCCGATATTATCGACCGTTTTTTGCG
Myrtus_communis                 CACGAGTATTGGAATAGTCTTATTACTCCAAAGAAAGATATTCCCATTTTTTCAAAAGGGAATCCAAGATTATTCTTGTTCCTATATAATTCTCATATGTGTGAATACGAATCTATCTTTCTTTTTCTCCGTAATCAATC?????????TTCTCATTTATGGTCAACATCTTCTGGAATCTTTTTTGAGCGAATATATTTCTATGTAAAAATAGAACATTTTGCCAAAGTCTTCTTTGATAATGATTTTCAGTGCATCCTATGGTTCTTCAAAGATCCTTTCATGCATTATGTTAAATATCAAGGAAAATCAATTCTGGCTTCAAAAGATACGCCTCTTTTCATGAATAAATGGAAAAATTACCTTGTTAATTTATGGCAATATTCTTTTTACGCGTGGTTTCAACCAGGAAGAATCGATATAAACCAATTATGCAAGTATTCTATTGACTTTTTGGGCTATCGTTCAAGCGTGCGACTAAATTCTTCAGTGGTACGAAGTCAAATGCTAGAAAATTCATTTCTAATAAATAATGCTATGAAGAAGTTCGAGACAATAGTTCCGATTGATCCAATGATTGGATCATTGTCTAAAGCGAATTTTTGTAACACATTAGGGCATCCCATTAGTAAACCGACCCGGGCTGATTCATCAGATTCCGATATTATCGACCGTTTTTTGCG
Neomyrtus_pedunculata           CACGAGTATTGGAATAGTCTTATTACTCCAAAGAAACATATTCCTATTTTTTCAAAAGGGAATCCAAGATTATTCTTGTTCCTATATAATTCTCATGTGTGTGAATACGAATCTATCTTTCTTTTTCTCCGTAATCAATGTAATCAATCTTCTCATTTACGGTCAACATCTTCTGGAATCTTTTTTGAGCGAATATATTTCTATGGGAAAATAGAACATTTTGCCAAAGTCTTCTTTGATAATGATTTTCAGTGCATCCTATGGTTCTTCAAAGATCCTTTCATGCATTATGTTAAATATCAAGGAAAATCAATTCTGGCTTCAAAAGATACGCCTCTTTTCATGAATAAATGGAAATATTACCTTGTTAATTTATGGCAATATCATTTTTACGCGTGGTTTCAACCAGGAAGGATCGATATAAACCAATTATGCAATTATTCTATTGACTTTTTAGGTTATCGTTCAAGCGTGCGACTAAATTCTTCAGTGGTACGAAGTCAAATGCTAGAAAATTCATTTCGAATAAATAATGCTATGAAGAAGTTCGAGACAATAGTTCCGATTATTCCTCTGATTGGATCATTGTCTAAAGCGAATTTTTGTAACACATTAGGGCATCCCATTAGTAAACCGACCCGGGCTGATTCATCAGATTCCGATATTATCGACCGTTTTTTGCG
Pimenta_dioica                  CACGAGTATTGGAATAGTCTTATTACTCCAAAGAAACATATTCCTATTTTTTCAAAAGGGAATCCAAGATTATTCTTGTTCCTATATAATTCTCATGTGTGTGAATACGAATCTATCTTTCTTTTTCTCCGTAATCAATC?????????TTCTCATTTACGGTCAACATCTTCTGGAATCTTTTTTGAGCGAATATATTTCTATGTAAAAATAGAACATTTTGCCAAAGTCTTCTTTGATAATGATTTTCAGTGCATCCTATGGTTCTTCAAAGATCCTTTCATGCATTATGTTAAATATCAAGGAAAATCAATTCTGGCTTCAAAAGATACGCCTCTTTTCATGAATAAATGGAAATATTACCTTGTTAATTTATGGCAATATCATTTTTACGCGTGGTTTCAACCAGTAAGGATCGATATAAACCAATTATGCAATTATTCTATTGACTTTTTAGGCTATCGTTCAAGCGTGCGACTAAATTCTTCAGTGGTACGAAGTCAAATGCTAGAAAATGCATTTATAATAAATAATGCTATGAAGAAGTTCGAGACAATAGTTCCGATTATTCCTCTGATTGGATCATTGTCTAAAGCGAATTTTTGTAACACATTAGGGCATCCCATTAGTAAACCGACCCGGGCTGATTCATCAGATTCCGATATTATCGACCGTTTTTTGCG
Pimenta_pseudocaryophyllus      CACGAGTATTGGAATAGTCTTATTACTCCAAAGAAACATATTCCTATTTTTTCAAAAGGGAATCCAAGATTATTCTTGTTCCTATATAATTCTCATGTGTGTGAATACGAATCTATCTTTCTTTTTCTCCGTAATCAATC?????????TTCTCATTTACGGTCAACATCTTCTGGAATCTTTTTTGAGCGAATATATTTCTATGTAAAAATAGAACATTTTGCCAAAGTCTTCTTTGATAATGATTTTCAGTGCATCCTATGGTTCTTCAAAGATCCTTTCATGCATTATGTTAAATATCAAGGAAAATCAATTCTGGCTTCAAAAGATACGCCTCTTTTCATGAATAAATGGAAATATTACCTTGTTAATTTATGGCAATATCATTTTTACGCGTGGTTTCAACCAGGAAGGATCGATATAAACCAATTATGCAATTATTCTATTGACTTTTTAGGCTATCGTTCAAGCGTGCGACTAAATTCTTCAGTGGTACGAAGTCAAATGCTAGAAAATTCATTTATAATAAATAATGCTATGAAGAAGTTCGAGACAATAGTTCCGATTATTCCTCTGATTGGATCATTGTYTAAAGCGAATTTTTGTAACACATTAGGGCATCCCATTAGTAAACCGACCTGGGCTGATTCATCAGATTCCGATATTATCGACCGTTTTTTGCG
Pimenta_racemosa                CACGAGTATTGGAATAGTCTTATTACTCCAAAGAAACATATTCCTATTTTTTCAAAAGAGAATCCAAGATTATTCTTGTTCCTATATAATTCTCATGTGTGTGAATACGAATCTATCTTTCTTTTTCTCCGTAATCAATC?????????TTCTCATTTACGGTCAACATCTTCTGGAATCTTTTTTGAGCGAATATATTTCTATGTAAAAATAGAACATTTTGCCAAAGTCTTCTTTGATAATGATTTTCAGTGCATCCTATGGTTCTTCAAAGATCCTTTCATGCATTATGTTAAATATCAAGGAAAATCAATTCTGGCTTCAAAAGATACGCCTCTTTTCATGAATAAATGGAAATATTACCTTGTTAATTTATGGCAATATCATTTTTACGCGTGGTTTCAACCAGGAAGGATCGATATAAACCAATTATGCAATTATTCTATTGACTTTTTAGGCTATCGTTCAAGCGTGCGACTAAATTCTTCAGTGGTACGAAGTCAAATGCTAGAAAATTCATTTATAATAAATAATGCTATGAAGAAGTTCGAGACAATAGTTCCGATTATTCCTCTGATTGGATCATTGTCTAAAGCGAATTTTTGTAAC?CATTAGGGCATCCCATTAGTAAACCGACCCGGGCTGATTCATCAGATTCCGATATTATCGACCGTTTTTTGCG
Psidium_cattleianum             CACGAGTATTGGAATAGTCTTATTACTCCAAAGAAACATAGTCCTATTTTTTCAAAAGGGAATCCAAGATTATTCTTGTTCCTATATAATTCTCATATGTGTGAATACGAATCTATCTTTCTTTTTCTCCGTAATCAATC?????????TTCTCATTTACGGTCAACATCTTCTGGAATCTTTTTTGAGCGAATCTATTTCTATGTAAAAATAGAACATTTTACCAAAGTCTTCTTTGATAATGATTTTCAGTGCATCCTATGGTTCTTCAAAGATCCTTTCATGCATTATGTTAAATATCAAGGAAAATCAATTCTGGCTTCAAAAGATACGCCTCTTTTCATGAATAAATGGAAATATTACCTTGTTAGTTTATGGCAATATCATTTTTACGCGTGGTTTCAACCAGGAAGGATCGATATAAACCAATTATGGAATTATTCTATTGACTTTTTAGGCTATCGTTCAAGCGTGCGACTAAATTCTTCAGTGGTACGAAGTCAAATGCTAGAAAATTCATTTCTAATAAATAATGCTATGAAGAAGTTCGAGACAATAGTTCCGATTATTCCTCTGATTGGATCATTGTCTAAAGCGAATTTTTGTAACACATTAGGGCATCCCATTAGTAAACCGACCCGGGCTGATTCATCAGATTCCGATATTATCGACCGTTTTTTGCG
Psidium_friedrichsthalianum     CACGAGTATTGGAATAGTCTTATTACTCCAAAGAAACATAGTCCTATTTTTTCAAAAGGGAATCCAAGATTATTCTTGTTCCTATATAATTCTCATATGTGTGAATACGAATCTATCTTTCTTTTTCTCCGTAATCAATC?????????TTCTCATTTACGGTCAACATCTTCTGGAATCTTTTTTGAGCGAATCTATTTCTATGTAAAAATAGAACATTTTGCCAAAGTCTTCTTTGATAATGATTTTCAGTGCATCCTATGGTTCTTCAAAGATCCTTTCATGCATTATGTTAAATATCAAGGAAAATCAATTCTGGCTTCAAAAGATACGCCTCTTTTCATGAATAAATGGAAATATTACCTTGTTAGTTTATGGCAATATCATTTTTACGCGTGGTTTCAACCAGGAAGGATCGATATAAACCAATTATGGAATTATTCTATTGACTTTTTAGGCTATCGTTCAAGCGTGCGACTAAATTCTTCAGTGGTACGAAGTCAAATGCTAGAAAATTCATTTCTAATAAATAATGCTATGAAGAAGTTCGAGACAATAGTTCCGATTATTCCTCTGATTGGATCATTGTCTAAAGCGAATTTTTGTAACACATTAGGGCATCCTATTAGTAAACCGACCCGGGCTGATTCATCAGATTCCGATATTATCGACCGTTTTTTGCG
Psidium_guajava                 CACGAGTATTGGAATAGTCTTATTACTCCAAAGAAACATAGTCCTATTTTTTCAAAAGGGAATCCAAGATTATTCTTGTTCCTATATAATTCTCATATGTGTGAATACGAATCTATCTTTCTTTTTCTCCGTAATCAATC?????????TTCTCATTTACGGTCAACATCTTGTGGAATCTTTTTTGAGCGAATCTATTTCTATGTAAAAATAGAACATTTTGCCAAAGTCTTCTTTGATAATGATTTTCAGTGCATCCTATGGTTCTTCAAAGATCCTTTCATGCATTATGTTAAATATCAAGGAAAATCAATTCTGGCTTCAAAGGATACGCCTCTTTTCATGAATAAATGGAAATATTACCTTGTTAGTTTATGGCAATATCATTTTTACGCGTGGTTTCAACCAGGAAGGATCGATATAAACCAATTATGGAATTATTCCATTGACTTTTTAGGCTATCGTTCAAGCGTGCGACTAAATTCTTCAGTGGTACGAAGTCAAATGATAGAAAATTCATTTCTAATAAATAATGCTATGAAGAAGTTCGAGACAATAGTTCCGATTATTCCTCTGATTGGATCATTGTCTAAAGCGAATTTTTGTAACACATTAGGGCATCCTATTAGTAAACCGACCCGGGCTGATTTATCAGATTCCGATATTATCGACCGTTTTTTGCG
Psidium_guineense               CACGAGTATTGGAATAGTCTTATTACTCCAAAGAAACATAGTCCTATTTTTTCAAAAGGGAATCCAAGATTATTCTTGTTCCTATATAATTCTCATATGTGTGAATACGAATCTATCTTTCTTTTTCTCCGTAATCAATC?????????TTCTCATTTACGGTCAACATCTTCTGGAATCTTTTTTGAGCGAATCTATTTCTATGTAAAAATAGAACATTTTACCAAAGTCTTCTTTGATAATGATTTTCAGTGCATCCTATGGTTCTTCAAAGATCCTTTCATGCATTATGTTAAATATCAAGGAAAATCAATTCTGGCTTCAAAAGATACGCCTCTTTTCATGAATAAATGGAAATATTACCTTGTTAGTTTATGGCAATATCATTTTTACGCGTGGTTTCAACCAGGAAGGATCGATATAAACCAATTATGGAATTATTCTATTGACTTTTTAGGCTATCGTTCAAGCGTGCGACTAAATTCTTCAGTGGTACGAAGTCAAATGCTAGAAAATTCATTTCTAATAAATAATGCTATGAAGAAGTTCGAGACAATAGTTCCGATTATTCCTCTGATTGGATCATTGTCTAAAGCGAATTTTTGTAACACATTAGGGCATCCCATTAGTAAACCGACCCGGGCTGATTCATCAGATTCCGATATTATCGACCGTTTTTTGCG
Rhodamnia_argentea              CACGAGTATTGGAATAGTCTTATTACTCCAAAGAAACATATTCCCATTTTTTCAAAAGGGAATCCAAGATTATTCTTGTTCCTATATAATTCTCATATGTGTGAATACGAATCTATCTTTCTTTTTCTCCGTAATCAATC?????????TTCTCATTTACGGTCAACATCTTCTGGAATCTTTTTTGAGCGAATCTATTTCTATGTAAAAATAGAACATTTTGCCAAAGTCTTCTTTGATAATGATTTTCAGTGCATCCTATGGTTCTTCAAAGATCCTTTCATGCATTATGCTAAATATCAAGGAAAATCAATCTACGCTTCAAAAGATACGCCTCTTTTCATAAATAAATGGAAATATTATCTTGTTAATTTATGGCAATATCATTTTTACGCGTGGTTTCAACCAGGAAGGATCGATATAAACCAATTATGCAAGTATTCTATTGACTTTTTGGGCTATCGTTCAAGCGTGCGACTAAATTCTTCAGTGGTACGAAGTCAAATGCTAGAAAATTCATTTATAATAAATAATGCTATGAAGAAGTTCGAGACAATAGTTCCGATTATTCCTCTGATTGGATCATTGTCTAAAGCGAATTTTTGTAATACATTAGGGCATCCCATTAGTAAACCGACCCGGGCTGATTCATCAGATTCCGATATTATCGACCGTTTTTTGCG
Rhodamnia_rubescens             CACGAGTATTGGAATAGTCTTATTACTCCAAAGAAACATATTCCCGTTTTTTCAAAAGGGAATCCAAGATTATTCTTGTTCCTATATAATTCTCATATGTGTGAATACGAATCTATCTTTCTTTTTCTCCGTAATCAATC?????????TTCTCATTTACGGTCAACATCTTCTGGAATCTTTTTTGAGCGAATCTATTTCTATGTAAAAATAGAACATTTTGCCAAAGTCTTCTTTGATAATGATTTTCAGTGCATCCTATGGTTCTTCAAAGATCCTTTCATGCATTATGTTAAATATCAAGGAAAATCAATTCTGGCTTCAAAAGATACGCCTCTTTTCATAAATAAATGGAAATATTATCTTGTTAATTTATGGCAATATCATTTTTACGCGTGGTTTCAACCAGGAAGGATCGATATAAACCAATTATGCAAGTATTCTATTGACTTTTTGGGCTATCGTTCAAGCGTGCGACTAAATTCTTCAGTGGTACGAAGTCAAATGCTAGAAAATGCATTTCTAGTAAATAATGCTATGAAGAAGTTCGAGACAATAGTTCCGATTATTCCTCTGATTGGATCATTGTCTAAAGCGAATTTTTGTAACACATTAGGGCATCCCATTAGTAAACCGACTCGGGCTGATTCATCCGATTCCGATATTA????????????????
Rhodamnia_whiteana              CACGAGTATTGGAATAGTCTTATTACTCCAAAGAAACATATTCCCATTTTTTCAAAAGGGAATCCAAGATTATTCTTGTTCCTATATAATTCTCATATGTGTGAATACGAATCTATCTTTCTTTTTCTCCGTAATCAATC?????????TTCTCATTTACGGTCAACATCTTCTGGAATCTTTTTTGAGCGAATCTATTTCTATGTAAAAATAGAACATTTTGCCAAAGTCTTCTTTGATAATGATTTTCAGTGCATCCTATGGTTCTTCAAAGATCCTTTCATGCATTATGCTAAATATCAAGGAAAATCAATTCTGGCTTCAAAAGATACGCCTCTTTTCATAAATAAATGGAAATATTATCTTGTTAATTTATGGCAATATCATTTTTACGCGTGGTTTCAACCAGGAAGGATCGATATAAACCAATTATGCAAGTATTCTATTGACTTTTTGGGCTATCGTTCAAGCGTGCGACTAAATTCTTCAGTGGTACGAAGTCAAATGCTAGAAAATTCATTTATAATAAATAATGCTATGAAGAAGTTCGAGACAATAGTTCCGATTATTCCTCTGATTGGATCATTGTCTAAAGCGAATTTTTGTAATACATTAGGGCATCCCATTAGTAAACCGACCCGGGCTGATTCATCAGATTCCGATATTATCGACCGTTTTTTGCG
Rhodomyrtus_macrocarpa          CACGAGTATTGGAATAGTCTTATTACTCCAAAGAAACATATTCCCATTTTTTCAAAAGGGAATCCAAGATTATTCTTGTTCCTATATAATTCTCATATGTGTGAATATGAATCTATCTTTCTTTTTCTCCGTAATCAATC?????????TTCTCATTTACGGTCAACATCTTCTGGAATCTTTTTTGAGCGAATCTATTTCTATGTAAAAATAGAACATTTTGCCAAAGTCTTCTTTGATAATGATTTTCAGTGCATCCTATGGTTCTTCAAAGATCCTTTCATGCATTATGTTAAATATCAAGGAAAATCAATTCTGGCTTCAAAAGATACGCCTCTTTTCATGAATAAATGGAAATATTACCTTGTTAATTTGTGGCAATATCATTTTTACGCGTGGTTTCAACCAGGAAGGATCGATATAAACCAATTATGCAAGTATTCTATTGACTTTTTGGGCTATCGTTCAAGCGTGCGACTAAATTCTTCAGTGGTACGAAGTCAAATGCTAGAAAATTCATTTCTAATAAATAATGCTATGAAKAAGTTCGAGACAATAGTTCCGATTATTCCTCTGATTGGATCATTGTCTAAAGCGAATTTTTGTAACACATTAGGGCATCCCATTAGTAAACCGACCCGGGCTGATTCATCAGATTCCAATATTATCGACCGTTTTTTGCG
Rhodomyrtus_tomentosa           CACGAGTATTGGAATAGTCTTATTACTCCAAAGAAACATATTCCCATTTTTTCAAAAGGGAATCCAAGATTATTCTTGTTCCTATATAATTCTCATATGTGTGAATACGAATCTATCTTTCTTTTTCTTCGTAATCAATC?????????TTCTCATTTACGGTCAACATCTTCTGGAATCTTTTTTGAGCGAATCTATTTCTATGTAAAAATAGAACATTTTGCCAAAGTCTTCTTTGATGATGATTTTCAGTGCATCCTATGGTTCTTCAAAGATCCTTTCATGCATTATGTTAAATATCAAGGAAAATCAATTCTGGCTTCAAAAGATACGCCTCTTTTCATGAATAAATGGAAATATTACCTTGTTAATTTATGGCAATATCGTTTTTTCGCGTGGTTTCAACCAGGAAGGATCGATATAAACCAATTATGCAAGTATTCTATTGACTTTTTGGGCTATCGTTCAAGCGTGCGACTAAATTCTTCAGTGGTACGAAGTCAAATGCTAGAAAATTCATTTATAATAAATAATGCTATGAAGAAGTTCGAGACAATAGTTCCGATTATTCCTCTGATTGGATCATTGTCTAAAGCGAATTTTTGTAACACATTAGGGCATCCCATTAGTAAACCGACCCGGGCTGATTCATCAGATTCCGATATTATCGACCGTTTTTTGCG
Siphoneugena_guilfoyleiana      CACGAGTATTGGAATAGTCTTATTACTCCAAAGAAACATATTCCTATTTTTTCAAAAGGGAATCCAAGATTATTCTTGTTCCTATATAATTCTCATATGTGTGAATACGAATCTATCTTTCTTTTTCTCCGTAATCAATC?????????TTCTCATTTACGGTCAACATCTTCTGGAATCTTTTTTGAGCGAATCTATTTCTATGTAAAAATAGAACA?????????????????????TAATGATTTTCAGTGCATTCTATGGTTCTTCAAAGATCCTTTCATGCATTATGTTAAATATCAAGGAAAATCAATTCTGGCTTCAAAAGATACGCCTCTTTTCATGAATAAATGGAAATATTACCTTGTTAATTTATGGCAATATCATTTTTACGCGTGGTTTCAACCAGGAAGGATCGATATAAATCAATTATGCAATTATTCTATTGACTTTTTGGGCTATTGTTCAAGCGTGCGACTAAATTCTTCAGTGGTACGAAGTCAAATGCTAGAAAATTCATTTATAATAAATAATGCTATGAAGAAGTTCGAGACAATAGTTCCGATTATTCCTCTGATTGGATCATTGTCTAAAGCGAATTTTTGTAACACATTAGGGCATCCCATTAGTAAACCGACCCGGGCTGATTTATCAGATTCCGATATTATC??????????????
Syzygium_buxifolium             CACGAGTATTGGAATAGTCTTATTACTCCAAAGAAACATATTACCCTTTTTTCAAAAGGTA?TCCAAGATTATTCTTGTTCCTATATAATTCTCATATATGTGAATACGAATCCATCTTTCTTTTTCTCCGTAATCAATC?????????TTCTCATTTACGGTCAACATCTTCTGGAATCTTTTTTGAGCGAATCTATTTCTATGTAAAAATAGAACATTTTGCCAAAGTCTTCTTTGATAATGATTTTCAGTGCATCCTATGGTTCTTCAAAGATCCTTTCATGCATTATGTTAGATATCAAGGAAAATCAATTCTGGCTTCAAAAGATACGCCTCTTCTGATGAATAAATGGAAATATTACCTTGTTACTTTATGGCAATATCATTTTTATGCGTGGTTTCAACCAGGAAGGATCGATATAAACCAATTATGCAAGTATTCTCTTGACTTTTTGGGCTATCGTTCAAGCGTACCACTAAATTCTTCAGTGGTACGAAGTCAAATGCTAGAAAATTCATTTCTAATAAATAATGCTATGAAGAAGTTCGAGACAATAGTTCCAATTATTCCTCTGATTGGATCATTGTCTAAAGCGAATTTTTGTAACACATTAGGGCATCCCATTAGTAAACCGACCCGGGCTGATTCATCAGATTCTGATATTATCGACCGTTTTTTGCG
Syzygium_jambos                 CACGAGTATTGGAATAGTCTTATTACTCCAAAGAAACATATTACCCCTTTTTCAAAAGGTAATCCAAGATTATTCTTGTTCCTATATAATTCTCATATATGTGAATACGAATCCATCTTTCTTTTTCTCCGTAATCAATC?????????TTCTCATTTACGGTCAACATCTTCTGGAATCTTTTTTGAGCGAATCTATTTCTATGTAAAAATAGAACATTTTGCCAAAGTCTTCTTTGATAATGATTTTCAGTGCATCCTATGGTTCTTCAAAGATCCTTTCATGCATTATGTTAGATATCAAGGAAAATCAATTCTGGCTTCAAAAGATACGCCTCTTCTGATGAATAAATGGAAATATTACCTTGTTACTTTATGGCAATATCATTTTTATGCGTGGTTTCAACCAGGAAGGATCGATATAAACCAATTATGCAAGTATTCTCTTGACTTTTTGGGCTATCGTTCAAGCGTACCACTAAATTCTTCAGTGGTACGAAGTCAAATGCTAGAAAATTCATTTCTAATAAATAATGCTATGAAGAAGTTCGAGACAATAGTTCCAATTATTCCTCTGATTGGATCATTGTCTAAAGCGAATTTTTGTAACACATTAGGGCATCCCATTAGTAAACCGACCCGGGCTGATTCATCAGATTCTGATATTATCGACCGTTTTTTGCG
Syzygium_maire                  CACGAGTATTGGAATAGTCTTATTACTCCAAAGAAACATATTACCCTTTTTTCAAAAGGTAATCCAAGATTATTCTTGTTCCTATATAATTCTCATAT?TGTGAATACGAATCCATCTTTCTTTTTCTCCGTAATCAATC?????????TTCTCATTTACGGTCAACATCTTCTGGAATCTTTTTTGAGCGAATCTATTTCTATGTAAAAATAGAACATTTTGCCAAAGTCTTCTTTGATAATGATTTTCAGTGCATCCTATGGTTCTTCAAAGATCCTTTCATGCATTATGTTAGATATCAAGGAAAATCAATTCTGGCTTCAAAAGATACGCCTCTTCTGATGAATAAATGGAAATATTACCTTGTTACTTTATGGCAATATCATTTTTACGCGTGGTTTCAACCAGGAAGGATCGATATAAACCAATTATGCAAGTATTCTCTTGACTTTTTGGGCTATCGTTCAAGCGTRCGACTMAATTCTTCAGTGGTACGAAGTCAAATGCTAGAAAATTCATTTCTAATAAATAATGCTATGAAGAAGTTCGAGACAATAGTTCCAATTATTCCTCTGATTGGATCATTGTCTAAAGCGAATTTTTGTAACACATTAGGGCATCCCATTAGTAAACCGACCCGGGCTGATTCATCAGATTCTGATATTATCGACCGTTTTTTGCG
Tepualia_stipularis             CACGAGTATTGGAATAGTCTTATTACTCCAAAGAAACATATTACCCTTTTTTCAAAAGGTAATCCAAGATTATTCTTGTTCCTATATAATTCTCATATATGTGAATACGAATCCATCTTTCTTTTTCTCCATAATCAATC?????????TTCCCATTTACGGTCAACATCTTCTGGAATCTTTTTTGAACGAATATATTTCTATGTAAAAATAGAACATTTTGTCAAAGTCTTCTTTGATAATGATTTTCAGTGCATACTATGGTTCTTCAAAGATCCTTTCATGCATTATGTTAGATATCAAGGAAAATCAATTCTGGCTTCAAAAGATACGCCTCTTCTGATGAATAAATGGAAATATTACCTTGTTAATTTATGGCAATATCATTTTTACGCGTGGTTTCAACCAGGAAGGATCGATATAAACCTATTATGCAAGTATTCTCTTGACTTTTTGGGCTATCGTTCAAGCGTGCGACTAAATTCTTCAGTGGTACGAAGCCAAATGCTAGAAAATTTATTTCTAATAAATAATGCTATGAAGAAGTTCGAGACAATAGTTCCAATTATTTCTCTGATTGGATCATTGTCTAAAGCGAATTTTTGTAACACATTAGGGCATCCCATTAGTAAACCGAGCCGGGCTGATTCATCAGATTCTGATATTATCGACCGTTTTTTGCG
Tristaniopsis_laurina           CACGAGTATTGGAATAGTCTTATTACTCCAAAGAAACATATTACCTTTTTTTCAAAAGGTAATCCAAGATTATTCTTATTCCTATATAATTCTCATATATGTGAATACGAATCCATCTTTCTTTTTCTCCATAATCAATC?????????TTCTCATTTACGGTCAACATCTTCTGAAATCTTTTTTGAGCGAATATATTTCTATGTAAAAATAGAACATTTTATCAAAGTCTTCTTTGATAATGATTTTCAGTGCATCCTATGGTTCTTCAAAGATCCTTTCATACATTATGTTAGATATCAAGGAAAAGCAATTCTGTCTTCAAAAGATACGCCTCTTCTGATGAATAAATGGAAATATTACCTTGTTAATTTATGGCAATATCATTTTTACGCGTGGTTTCAACCAAGAAGGATCGATATAAACCAATTATGCAAGTATTCTCTTGACTTTTTGGGCTATCGTTCAAGCGTGCGACTAAATTCTTCAGTGGTACGAAGTCAAATGCTAGAAAATTCATTTCTAATAAATAATGCTATGAAGAAGTTTGAGACAATAGTTCCAATTATTCCTCTGATTGGATCATTGTCTAAAGCGAATTTTTGTAACACATTAGGACATCCCATTAGTAAACCGACCTGGGCTGATTCATCAGATTCTGATATTATCGACCGTTTTTTGCG
Ugni_molinae                    CACGAGTATTGGAATAGTCTTATTACTCCAAAGAAACATATTCCTATTTTTTCAAAAGGGAATCCAAGATTATTCTTGTTCCTATATAATTCTCATGTGTGTGAATACGAATCTATCTTTCTTTTTCTCCGTAATCAATC?????????TTCTCATTTACGGTCAACATCTTCTGGAATCTTTTT?GAGCGAATATATTTCTATGGAAAAATAGAACATTTTGCCAAAGTCTTCTTTGATAATGATTTTCAGTGCATCCTATGGTTCTTCAAAGATCCTTTCATGCATTATATTAAATATCAAGGAAAATCAATTCTGGCTTCAAAAGATACGCCTCTTTTCATGAATAAATGGAAATATTACCTTGTTAATTTATGGCAATATCATTTTTACGCGTGGTTTCAACCAGGAAGGATCGATATAAACCAATTATGCAATTATTCTATTGACTTTTTAGGCTATCGTTCAAGCGTGCGACTAAATTCTTCAGTGGTACGAAGTCAAATGCTAGAAAATTCATTTATAATAAATAATGCTATGAAGAAGTTCGAGACAATAGTTCCGATTATTCCTCTGATTGGATCATTGTCTAAAGCGAATTTTTGTAACACATTAGGGCATCCCATTAGTAAACCGACCCGGGCTGATTCATCAGATTCCGATATTATCGACCGTTTTTTGCG


Acca_sellowiana                 TGTCGAAGCTCCATCTACAAATGGATAAGGCTTTGGTCTTAGTATAAGT??????GTAGTTGAGTTTTTGATTGCAAA?????ATAAAGGAGCAATAACC?????TCTTGATAGAATAAGAAATT????ATTGTTCCTTTATTTAGTGCTCTTTTCTTTACATAAG?????TGTTTCTTTACTTCAACATAAGAAAAGGTATTCGAGTCTT???????????????????????????AGGGAT?????????????????????????????????????????ATGAATTTC?????????????????????TAATTTATATACATTCTTTT??????????????CAACCCTTTGTAAGTCTTTGTGAGATTATTATCTTCTAG
Acmena_smithii                  TGTCGAAGCTCCATCTACAAATGGATAAGACTTTGGTCTTAGTATAAGT??????GTAGGCGAGTTTTTGATTGGAAA?????GTAAAGGAGCAATAACCAACACTCTTGATAGAATAAGAAATTGGTTATTGTTCCTTTATTTATTGCTCT????????????????????????????ACTTGAACATAAGAAAAAGTTTTCTAGTCTT???????????????????????????AGGGATTGGTTTATGATTGCGTATCATACTTTTTTTTTCCTT?AGATATGAATTTC?????????????????????TAATTTATATACATTCTTTT??????????????CAACCCTTTGTAAGGCTTTGTGATATTATTATCTTCTAG
Algrizea_macrochlamys           TGTCGAAGCTCCATCTACAAATGGATAAGACTTTGGTCTTAGTATAAGT??????GTAGTTGAGTTTTTGATTGCAAA?????ATAAAGGAGCAATAACCAACACTCTTGATAGAATAAGAAATTGGTTATTGTTCCTTTATTTAGTGCTCTTTTCTTTACATAAG?????TGTTTCTTTACTTCAAAATAAGAAAAGGTATTCGAGTATT???????????????????????????AGGGATTGGTTTATGATTGCGTATCATACTTT???????????AGATATGAATTTC?????????????????????TAATTTATATACATTCTTTT??????????????TAACCCTTTGTAAGTCTTTGTGAGATTATTATCTTCTAG
Amomyrtus_luma                  CGTCGAAGCTCCATCTACAAATGGATAAGACTTTGGTCTTAGTATAAGT??????GTAGTTGAGTTTTTGATTGCAAA?????ATAAAGGAGCAATAACCAACACTCTTGATAGAATAAGAAATTGGTTATTGTTCCTTTATTTAGTGCTCTTTTCTTTACATAAG?????TGTTTCTTTACTTCAACATAAGAAAAGGTATTCGAGTCTT???????????????????????????AGGGATTGGTTTATGATTGCGTATCATACTTT???????????AGATATGAATTTC?????????????????????GAATTTATATACATTCTTTT??????????????CAACCCTTTGTAAGTCTTTGTGAGATTATTATCTTCTAG
Amomyrtus_meli                  TGTCGAAGCTCCATCTACAAATGGATAAGACTTTGGTCTTAGTATAAGT??????GTAGTTGAGTTTTTGATTGCAAA?????ATAAAGGAGCAATAACCAACACTCTTGATAGAATAAGAAATTGGTTATTGTTCCTTTATTTAGTGCTCTTTTCTTTACATAAG?????TGTTTCTTTACTTCAACATAAGAAAAGGTATTCGAGTCTT???????????????????????????AGGGATTGGTTTATGATTGCGTATCATACTTT???????????AGATATGAATTTC?????????????????????GAATTTATATACATTCTTTT??????????????CAACCCTTTGTAAGTCTTTGTGAGATTATTATCTTCTAG
Anetholea_anisata               TGTCGAAGCTCCATCTAAAAATGGATAAGACTTTGGTCTTAGTATAAAT??????GTAGGCGAGTTTTTGATTGGAAA?????GTAAAGGAGCAATAACCAACACTCTTGATAGAATAAGAAATTGGTTATTGTTCCTCTATTTATTGCTTTTTTCTTTACATAAG?????TTTTTTTTTACTTGAACATAAGAAAAAGTTTTCTAGTTTT???????????????????????????AAGGATTGGTTTATGATTGCGTATCATACTTTTTTT??CCTT?AGATATGAATTTC?????????????????????TAATTTATATACATTCTTTT??????????????CAACCCTTTGTAAGGCTTTGTGATATTATTATCTTCTAG
Archirhodomyrtus_beckleri       ???????????????????????????????????????????????????????????????????????????AAA?????GTAAAGGAGCAATAACCAACACTCTTTATAGAATAAGAAATTGGTTATTGTTCCTTTATTTGGTGCTCTTTTCTTTAC?????????????????????TTCAATATAAGAAAGGGTATTCGAGTYTT???????????????????????????AGGGATTGGTTTATGATTGCGTATCMWAATTT???????????AGATATGAATTTC?????????????????????AAATTTATATACCTTCTTTT??????????????CAACTCTTTGTAAGGCTTTGTGAGATTATTATCTTCTAT
Austromyrtus_dulcis             TGTCGAAGCTCCATCTACAAATGGATAAGACTTTGTTATTAGTATAAGT??????GTAGTTTAGTTTTTGATTGCAAA?????ATAAAGGAGCAATAACCAAC??TCTTGATAGAATAAGAAATTGGTTATTGTTCCTTTATTTAGTGCTCTTTTCTTTACATAAG?????TGTTTCTTTACTTCAACATAAGAAAGGGTATTCGAGTCTT???????????????????????????AGGGGTTGGTTTATGATTGCGTATCATACTTT???????????AGATATGAATTTC?????????????????????GAATTTATATACATTCTTTT??????????????CAACCCTTTGTAAGGCTTTGTGAGATTATTATCTTCTAG
Blepharocalyx_cruckshanksii     TGTCGAAGCTCCATCTACAAATGGATAAGACTTTGGTCTTAGTATAAGT??????GTAGTTGAGTTTTTGATTGCAAA?????ATAAAGGAGCAATAACCAACACTCTTGATAGAATAAGAAATTGGTTATTGTTCCTTTATTTAGTGCTCTTTTCTTTACATAAG?????TGTTTCTTTACTTCAACATAAGAAAAGGTATTCGAGTCTT???????????????????????????AGGGATTGGTTTATGATTGCGTATCATACTTT???????????CGATATGAATTTC?????????????????????TAATTTATATACATTCTTTT??????????????CAACCCTTTGTAAGTCTTTGGGAGATTATTATCTTCTAG
Blepharocalyx_salicifolius      TGTCGAAGCTCCATCTACAAATGGATAAGACTTTGGTCTTAGTATAAGT??????GTAGTTGAGTTTTTGATTGCAAA?????ATAAAGGAGCAATAACCAACACTCTTGATAGAATAAGAAATTGGTTATTGTTCCTTTATTTAGTGCTCTTTTCTTTACATAAG?????TGTTTCTTTACTTCAACATAAGAAAAGGTATTCGAGTCTT???????????????????????????AGGGATTGGTTTATGATTGCGTATCATACTTT???????????CGATATGAATTTC?????????????????????TAATTTATATACATTCTTTT??????????????CAACCCTTTGTAAGTCTTTGTGAGATTATTATCTTCTAG
Calyptranthes_concinna          ????????????????????????????????????????????????????????????????????????????????????????????????????????????????????????????????????????????????????????????????????????????????????????????????????????????????????????????????????????????????????????????????????????????????????????????????????????????????????????????????????????????????????????????????????????????????????????????????????
Calyptranthes_kiaerskovii       TGTCGAAGCTCCATCTACAAATGGATAAGACTTTGGTCTTAGTATAAGT??????GTAGTTGAGTTTTTGATTGCAAA?????ATAAAGGAGCAATAACCAACACTCTTGATAGAATAAGAAATTGGTTATTGTTCCTTTATTTAGTGCTCTTTTCTTTACATAAG?????TGTTTCTTTACTTCAACATAAGAAAAGGTATTCGAGTATT???????????????????????????AGGGATTGGTTTATGATTGCGTATCATATTTT???????????AGATATGAATTTC?????????????????????TAATTTATATACATTCTTTT??????????????CAACCCTTTGTAAGTCTTTGTGAGATTATTATCTTCTAG
Calyptranthes_krugii            TGTCGAAGCTCCATCTACAAATGGATAAGACTTTGGTCTTAGTATAAGT??????GTAGTTGATTTTTTGATTGCAAA?????ATAAAGGAGCAATAACCAACACTCTTGATAGAATAAGAAATTGGTTATTGTTCCTTTATTTAGTGCTCTTTTCTTTACATAAG?????TGTTTCTTTACTTCAACATAAGAAAAGGTATTCGAGTATT???????????????????????????AGGGATTGGTTTATGATTGCGTATCATATTTT???????????AGATATGAATTTC?????????????????????TAATTTATATACATTCTTTT??????????????CAACCCTTTGTAAGTCTTTGTGAGATTATTATCTTCTAG
Calyptranthes_luquillensis      ????????????????????????????????????????????????????????????????????????????????????????????????????????????????????????????????????????????????????????????????????????????????????????????????????????????????????????????????????????????????????????????????????????????????????????????????????????????????????????????????????????????????????????????????????????????????????????????????????
Calyptranthes_sintenisii        TGTCGAAGCTCCATCTACAAATGGATAAGACTTTGGTCTTAGTATAAGT??????GTAGTTGAGTTTTTGATTGAAAA?????ATAAAGGAGCAATAACCAACACTCTTGATAAAATAAGAAATTGGTTATTGTTCCTTTATTTAGTGCTCTTTTCTTTACATAAG?????TGTTTCTTTACTTCAACATAAGAAAAGGTATTCGAGTATT???????????????????????????AGGGATTGGTTTATGATTGCGTATCATATTTT???????????AGATATGAATTTC?????????????????????TAATTTATATACATTCTTTT??????????????CAACCCTTTGTAAGTCTTTGTGAGATTATTATCTTCTAG
Calyptranthes_woodburyi         TGTCGAAGCTCCATCTACAAATGGATAAGACTTTGGTCTTAGTATAAGT??????GTAGTTGAGTTTTTGATTGCAAA?????ATAAAGGAGCAATAACCAACACTCTTGATAGAATAAGAAATTGGTTATTGTTCCTTTATTTAGTGCTCTTTTCTTTACATAAG?????TGTTTCTTTTCTTCAACATAAGAAAAGGTATTCGAGTATT???????????????????????????AGGGATTGGTTTATGATTGCGTATCATATTTT???????????AGATATGAATTTC?????????????????????TAATTTATATACATTCTTTT??????????????CAACCCTTTGTAAGTCTTTGTGAGATTATTATCTTCTAG
Campomanesia_guazumifolia       TGTCGAAGCTCCATCTACAAATGGGTAAGACCTTGGTCTTAGTATAAGT??????GTAGTTGAGTTTTTGATTGCAAA?????ATAAAGGAGCAATAACCAACACTCTTGATAGAATAAGAAATTGGTTATTGTTCCTTTATTTAGTGCTCTTTTCTTTACATAAG?????TGTTTCTTTACTTCAACATAAGAAAAGGTATTCGAGTCTT???????????????????????????AGGGATTGGTTTATGATTGCGTATCATACTTT???????????AGATATGAATTTC?????????????????????TAATTTCTATACATTCTTTT??????????????CAACCCTTTGTAAGTCTTTGTGAGATTATTATCTTCTAG
Cloezia_floribunda              ????????????????????????????????????????????????????????????????????????????????????????????????????????????????????????????????????????????????????????????????????????????????????????????????????????????????????????????????????????????????????????????????????????????????????????????????????????????????????????????????????????????????????????????????????????????????????????????????????
Decaspermum_gracilentum         ????????????????????????????????????????????????????????????????????????????????????????????????????????????????????????????????????????????????????????????????????????????????????????????????????????????????????????????????????????????????????????????????????????????????????????????????????????????????????????????????????????????????????????????????????????????????????????????????????
Decaspermum_humile              TGTCGAAGCTCCATCTACAAATGGATAAGACTTTGTTCTTAGTATAAGT??????GTAGTTTAGTTTTTGATTGCAAA?????ATAAAGGAGCAATAACCAACACTCTTGATAGAATAAGAAGTTGGTTATTGTTCCTTTATTTAGTGCTCTTTTCTTTACATAAG?????TGTTTCTTTACTTCAATATAAGAAAGGGTATTCGAGTCTT???????????????????????????AGGGATTGGTTTATGATTGCTTATCGTACTTT???????????AGATATGAATTTC?????????????????????GAATTTATATACATTCTTTT??????????????CAACCCTTTGTAAGGCTTTGTGAGATTATTATCTTCTAG
Eucalyptus_perriniana           TGTCGAAGTTCCATCTACAAATGGATAAGACTTTGGTCTTAGTATAAGT??????CTAGCCGAGTTTTTGATTGGAAA??????????GGAGCAATAACCAACACTCTTGATAGAAAAAGAAATTGGTTATTGTTCCTTTATTTAGTGCTCTTTTCGTTACATAAG?????TTTTTCTTTACTTCAACATAAGAA??GTTTTTCTTTACTTCAACATAAGAAAAAGTATTCTAGTCTTAGGGATTGCTTTATGATTGCTTATCATACTTTTTT???CCTT?AGATATGAA????????????????????????????TTTATATACATTCTTTT??????????????CAACCCTTTGTAAGGCTTTGTGAGATTATTATCTTCTAG
Eugenia_biflora                 TGTCGAAGCTCCCTCTACCAATGGATAAGACTTTGGTCTTAGTATAAAT??????GTAGTTGAGTTTTTGATTGCAAA?????GTAAAGGAACAATAACCAATTTCTTATTCTATCAAGAGTGTTGGTTATTGCTCCTTTATTTAGTGCTCTTTTCTTTACATAAG?????TGTTTCTTTACTTCAACATAAGAAAAGGTATTCGAGTCTT???????????????????????????AGGGATTGGTTTATGATTGCGTATCATACTTT???????????AGATATGAATTTC?????????????????????TAATTTATATGCATTCTTTT??????????????CAACCCTTTGTAAGTCTTTGTTAGATTATTATTTTCTAG
Eugenia_bimarginata             ?GTCGAAGCTCCATCTACAAATGGATAAGACTTTGGTCTTAGTATA?GTATAAATGTAGTTGAGTTTTTGATTGCAAA?????ATAAAGGAACAATAACCAATTTCTTATTCTATTAAGAGTGTTGGTTATTGCTCCTTTATTTAGTGCTCTTTTCTTTACATAAG?????TGTTTCTTTACTTC?ACATAAGAAAAGGTATTCGAGTCTT???????????????????????????AGGGATTGGTTTATGATTGCGTATCGTACTTT???????????AGATATGAATTTC?????????????????????TAATTTATATGCATTCTTTT??????????????CAACCCTTTGTAAGTCTTTGTTAGATTATTATCTTCTAG
Eugenia_convexinervia           TGTCGAAGCTCCATCCACCCATGGATAAGACTTTGGTCTTAGTATAAAT??????GTAGTTGAGTTTTTGATTTCCAA?????ATAAAGGAACAATAACCAATTTCTTATTCTATCAAGAGTGTTGGTTATTGCTCCTTTATTTAGTGTTCTTTTCTTTACATAAG?????TGTTTCTTTACTTCCACATAAGAAAAGGTATTCGAGTCTT???????????????????????????AGGGATTGGTTTATGATTGCGTATCATACTTT???????????CGATATAAATTTC?????????????????????TAATTGATATACATTCTTTT??????????????CAACCCTTTGTAAGTCTTTGTTAGATTATTATCTTCTAG
Eugenia_cuprea                  GGTCGAAGCTCCATCTACAAATGGATAAGACTTTGGTCTTAGTATAAAT??????GTAGTTGAGTTTTTGATTGCAAA?????ATAAAGGAACAATAACCAATTTCTTATTCTATCAAGAGTGTTGGTTATTGCTCCTTTATTTAGTGCTCTTTTCTTTACATAAG?????TGTTTCTTTACTTCAACATAAGAAAAGGTATTCGAGTCTT???????????????????????????AGGGATTGGTTTATGATTGCGTATCATACTTT???????????AGATATGAATTTC?????????????????????TAATTTATATGCATTCTTTT??????????????CAACCCTTTGTAAGTCTTTGTTAGATTATTATCTTCTAG
Eugenia_dysenterica             ????GAAGCTCCATCTACAAATGGATAAGACTTTGGTCTTAGTATAAGT??????GTAGTTGAGTTTTTGATTGCAAA?????ATAAAGGAACAATAACCAATTTCTTATTCTATCAAGAGTGTTGGTTATTGCTCCTTTATTGAGTGCTCTTTTCTTTACATAAG?????TGTTTCTTTACTCCAACATAGGAAAAGGTATTCGAGTCTT???????????????????????????AGGGATTAGTTTATAATTGCGTATCATACTTT???????????AGATATGAATTTC?????????????????????TAATTTATATACATTCTTTTATATACATTCTTTTCAACCCTTTGTAAGTCTTTGTGAGATTATTATCTTCTAG
Eugenia_sulcata                 TGTCGAAGCTCCATCTACAAATGGATAAGACTTTGGTTTTAGTATAAAT??????GTAGTTGAGTTTTTGATTGCAAA?????ATAAAGGAACAATAACCAATTTCTTATTCTATCAAGAGTGTTGGTTATTGCTCCTTTATTTAGTGTTCTTTTCTTTACATAAG?????TGTTTCTTTACTTCAACATAAGAAAAGGTATTCGAGTCTT???????????????????????????AGGGATTGGTTTATGATTGCGTATCATACTTT???????????AGATATCAATTTC?????????????????????TAATTTATATACATTCTTTT??????????????CAACCCTTTGTAAGTCTTTGTTAGATTATTATCTTCTAG
Eugenia_uniflora                ??????????????????????GGATAAGACTTTGGTCTTAGTATAAAT??????GTAGTTGAGTTTTTGATTGCAAA?????ATAAAGGAACAATAACCAATTTCTTATTCTATCAAGAGTGTTGGTTATTGCTCCTTTATTTAGTGTTCTTTTCTTTACATAAG?????TGTTTCTTTACTTCAACATAAGAAAAGGTATTCGAGTCTT???????????????????????????AGGGATTGGTTTCCAATTGCATATCATACTTT???????????AGATATGAATTTC?????????????????????GAATTTATATACATTCTTTT??????????????CAACCCTTTGTAAGTCTTTGTTAGATTATTATCTTCTAG
Gomidesia_affinis               TGTCGAAGCTCCATCTACAAATGGATAAGACTTTGGTCTTAGTATAAGT??????GTAGTTGAGTTTTTGATTGCAAA?????ATAAAGGAGCAATAACCAACACTCTTGATAGAATAAGAAATTGGTTATTGTTCCTTTATTTAGTGCTCTTTTCTTTACATAAG?????TGTTTCTTTACTTCAACATAAGAAAAGGTATTCGAGTATT???????????????????????????AGGGATTGGTTTATGATTGCGTATCATATTTT???????????AGATATGAATTTC?????????????????????TAATTTATATACATTCTTTT??????????????CAACCCTTTGTAAGTCTTTGTGAGATTATTATCTTCTAG
Gomidesia_flagellaris           TGTCGAAGCTCCATCTACAAATGGATAAGACTTTGGTCTTAGTATAAGT??????GTAGTTGAGTTTTTGATTGCAAA?????ATAAAGGAGCAATAACCAACACTCTTGATAGAATAAGAAATTGGTTATTGTTCCTTTATTTAGTGCTCTTTTCTTTACATAAG?????TGTTTCTTTACTTCAACATAAGAAAAGGTATTCGAGTATT???????????????????????????AGGGATTGGTTTATGATTGCGTATCATATTTT???????????CGATATGAATTTC?????????????????????TAATTTATATACATTCTTTT??????????????CAACCCTTTGTAAGTCTTTGTGAGATTATTATCTTCTAG
Gomidesia_schaueriana           TGTCGAAGCTCCATCTACAAATGGATAAGACTTTGGTCTTAGTATAAGT??????GTAGTTGAGTTTTTGATTGCAAA?????ATAAAGGAGCAATAACCAACACTCTTGATAGAATAAGAAATTGGTTATTGTTCCTTTATTTAGTGCTCTTTTCTTTACATAAG?????TGTTTCTTTACTTCAACATAAGAAAAGGTATTCGAGTATT???????????????????????????AGGGATTGGTTTATGATTGCGTATCATATTTT???????????AGATATGAATTTC?????????????????????TAATTTATATACATTCTTTT??????????????CAACCCTTTGTAAGTCTTTGTGAGATTATTATCTTCTAG
Gossia_hillii                   TGTCGAAGCTCCATCTACAAATGGATAAGACTTTGTTCTTAGTATAAGT??????GTAGTTGAGTTTTTGATTGCAAA?????ATAAAGGAGCAATAACCAACCCTCTTGATAGAATAAGAAATTGGTTATTGTTCCTTTATTTAGTGCTCTTTTCTTTACATAAT?????TGTTTCTTTACTTCAACATAAGAAAAGGTATTCGAGTCTT???????????????????????????AGGGATTGGTTTAGGATTGCGTATCATACTTT???????????AGATATGAATTTC?????????????????????GAATTTATATACATTCTTTT??????????????CAACCCTTTGTAAGGCTTTGTGAAATTATTATTTTCTAG
Gossia_inophloia                TGTCGAAGCTCCATCTACAAATGGATAAGACTTTGTTCTTAGTATAAGT??????GTAGTTGAGTTTTTGATTGCAAA?????ATAAAGGAGCAATAACCAACCCTCTTGATAGAATAAGAAATTGGTTATTGTTCCTTTATTTAGTGCTCTTTTCTTTACATAAT?????TGTTTCTTTACTTCAACATAAGAAAAGGTATTCGAGTCTT???????????????????????????AGGGATTGGTTTAGGATTGCGTATCATACTTT???????????AGATATGAATTTC?????????????????????GAATTTATATACATTCTTTT??????????????CAACCCTTTGTAAGGCTTTGTGAAATTATTATTTTCTAG
Hexachlamys_edulis              ??TCGAAGCCCCATCTACAAATGGATAAGACTTTCGTCTTAGTATAAA???????GKAGTTGAGTTTTTGATTGCAAA?????ATAAAGGAACAATAACCAATTTCTTATTCTATCAAGAGTGTTGGTTATTGCTCCTTTATTTAGTGCTCTTTTCTTTACATAAG?????TGTTTCTTTACTTCAACATAAGGAAAGGTATTCGAGTCTT???????????????????????????AGGGATTGGTTTATGATTGCGTATCATACTTT???????????AGATATGAATTTC?????????????????????TAATTTATATACATTCTTTT??????????????CAACCCTTTGTAAGTCTTTGTGAGATTATTATCTTCTAG
Hexachlamys_hamiltonii          TGTCGAAGCTCCATCTACAAATGGATAAGACTTTGGTCTTAGTATAAAT??????GTAGTTGAGTTTTTGATTGCAAA?????ATAAAGGAACAATAACCAATTTCTTATTCTATCAAGAGTGTTGGTTATTGCTCCTTTATTTAGTGCTCTTTTCTTTACATAAG?????TGTTTCTTTACTTCAACATAAGAAAAGGTATTCGAGTCTT???????????????????????????AGGGATTGGTTTATGATTGCGTATCATACTTT???????????AGATATGAATTTC?????????????????????TAATTTATATACATTCTTTT??????????????CAACCCTTTGTAAGTCTTTGTGAGATTATTATCTTCTAG
Hexachlamys_itatiaiensis        TGTCGAAGCTCCATCTACAAATGGATAAGACTTTGGTCTTAGTATAAAT??????GTAGTTGAGTTTTTGATTGCAAA?????ATAAAGGAACAATAACCAATTTCTTATTCTATCAAGAGTGTTGGTTATTGCTCCTGTATTTAGTGCTCTTTTCTTTACATAAG?????TGTTTCTTTACTTCAAGATAAGAAAAGGTATTCGAGCCTT???????????????????????????AGGGATTGGTTTATGATTGCGTATCATACTTT???????????AGATATGAATTTC?????????????????????TAATTTATATACATTCTTTT??????????????CAACCCTTTGTAAGTCTTTGTGAGATTATTATCTTCTAG
Legrandia_concinna              ????????CTCCATCTACAAATGGATAAGACTTTGGTCTTAGTATAAAT??AAGTGTAGTTGAGTTTTTGATTGCAAA?????ATAAAGGAGCAATAACCAACACTCTTGATAGAATAAGAAATTGGTTATTGTTCCTTTATTTATTGCTCTTTTCTTTACATAAG?????TGTTTTTTTACTTCAACATAAGAAAAGGTATTCGAGTCTT???????????????????????????AGGGATTGGTTTATGATTGCGTATCATACTTT???????????AGATATTAATTTC?????????????????????TAATTTATATACATTCTTTT??????????????CAACCCTTTGTAAGTCTTTGTGAGATTATTATCTTCTAG
Lenwebbia_prominens             ??????????????????????????????CTTTGGTCTTAGTATAAGT??????GTAGTTGAGTTTTTGATTGCAAA?????ATAAAGGAGCAATAACCAACACTCTTGATAGAATAAGAAATTGGTTATTGTTCCTTTATCTAGTGCTCTTTTCTTTACATAAG?????TGTTTCTTTACTTCAACATAAGAAAAGGTATTCGAGTCTT???????????????????????????AGGAATTGGTTTATGATTGCGTATCATACTTT???????????AGATATGAATTTC?????????????????????TAATTTATATACATTCTTTT??????????????CAACCCTTTGTAAGTCTTTGTGAGATTATTATCTTCTAG
Lophomyrtus_bullata             TGTCGAAGCTCCATCTACAAATGGATAAGACTTTGGTCTTAGTATAAGT??????GTAGTTGAGTTTTTGATTGCAAA?????ATAAAGGAGCAATAACCAACACTCTTGATAGAATAAGAAATTGGTTATTGTTCCTTTATCTAGTGCTCTTTTCTTTACATAAG?????TGTTTCTTTACTTCAACATAAGAATAGGTATTCGAGTCTT???????????????????????????AGGGATTGGTTTATGATTGCGTATCATACTTT???????????AGATATGAATTTC?????????????????????GAATTTATATACATTCTTTT??????????????CAACCCTTTGTAAGTCTTTGTGAGATTATTATCTTCTAG
Lophomyrtus_obcordata           TGTCGAAGCTCCATCTACAAATGGATAAGACTTTGGTCTTAGTATAAGT??????GTAGTTGAGTTTTTGATTGCAAA?????ATAAAGGAGCAATAACCAACACTCTTGATAGAATAAGAAATTGGTTATTGTTCCTTTATCTAGTGCTCTTTTCTTTACATAAG?????TGTTTCTTTACTTCAACATAAGAATAGGTATTCGAGTCTT???????????????????????????AGGGATTGGTTTATGATTGCGTATCATACTTT???????????AGATATGAATTTC?????????????????????GAATTTATATACATTCTTTT??????????????CAACCCTTTGTAAGTCTTTGTGAGATTATTATCTTCTAG
Luma_apiculata                  TGTCGAAGCTCCATCTACAAATGGATAAGACTTTGGTCTTAGTATAAGT??????GTAGTTGAGTTTTTGATTGCAAA?????ATAAAGGAGCAATAACCAACACTCTTGATCGAATAAGAAATTGGTTATTGTTCCTTTATTTAGTGCTCTTTTCTTTACATAAG?????TGTTTTTTTACTTCAACATAAGAAAACGTATTCGAGTCTT???????????????????????????AGGGATTGGTTTATGATTGCGTATCATACTTT???????????CGATATGAATTTC?????????????????????TAATTTATATACATTCTTTT??????????????CAACCCTTTG?????????????????????????CTAG
Luma_chequen                    TGTCGAAGCTCCATCTACAAATGGATAAGACTTTGGTCTTAGTATAAGT??????GTAGTTGAGTTTTTGATTGCAAA?????ATAAAGGAGCAATAACCAACACTCTTGATCGAATAAGAAATTGGTTATTGTTCCTTTATTTAGTGCTCTTTTCTTTACATAAG?????TGTTTTTTTACTTCAACATAAGAAAACGTATTCGAGTCTT???????????????????????????AGGGATTGGTTTATGATTGCGTATCATACTTT???????????CGATATGAATTTC?????????????????????TAATTTATATACATTCTTTT??????????????CAACCCTTTG?????????????????????????CTAG
Marlierea_eugeniopsoides        TGTCGAAGCTCC?TCTACAAATGGATAAGACTTTGGTCTTAGTATAAGT??????GTAGTTGAGTTTTTGATTGCAAA?????ATAAAGGAGCAATAACCAACACTCTTGATAGAATAAGAAATTGGTTATTGTTCCTTTATTTAGTGCTCTTTTCTTTACATAAG?????TGTTTCTTTACTTCAACATAAGAAAAGGTATTCGAGTATT???????????????????????????AGGGATTGGTTTATGATTGCGTATCATATTTT???????????AGATATGAATTTC?????????????????????TAATTTATATACATTCTTTT??????????????CAACCCTTTGTAAGTCTTTGTGAGATTATTATCTTCTAG
Marlierea_racemosa              TGTCGAAGCTCCATCTACAAATGGATAAGACTTTGGTCTTAGTATAAGT??????GTAGTTGAGTTTTTGATTGCAAA?????ATAAAGGAGCAATAACCAACACTCTTGATAGAATAAGAAATTGGTTATTGTTCCTTTATTTAGTGCTCTTTTCTTTACATAAG?????TGTTTCTTTACTTCAACATAAGAAAAGGTATTCGAGTATT???????????????????????????AGGGATTGGTTTATGATTGCGTATCATATTTT???????????AGATATGAATTTC?????????????????????TAATTTATATACATTCTTTT??????????????CAACCCTTTGTAAGTCTTTGTGAGATTATTATCTTCTAG
Metrosideros_perforata          TGTTGAAGCTCCATCTACAAATGGATAAGACTTTGGTCTTAGTATAAGT??????GTAGGCGAGTTTTTGATTGGAAA?????GTAAAGGAGCAATAACCAACACTCTTGATAGAATAAGAAATTGGTTATTGTTCCTTTATTTATTGCTCTTTTCTTTAC?????????????????????TTCAACATAAGAAAAAGTATTCTAGTATT???????????????????????????AGGGATTGGTTTATGATTGCGTATCATACTTTTTTTTTTCTTTAGATATGCATTTC?????????????????????TAATTTATATACATTCTTTT??????????????CAAGCTTTTGTAAGGCTTTGTGAGATTATTATTTTCTAT
Myrceugenia_alpigena            CGTCGAAGCTCCCTCTACAAATGGATAAGACTTTGGTCTTAGTATAAGT??????GTAGTTGAGTTTTTGATTGCAAA?????ATAAAGGAGCAATAACCAACACTCTTGATAGAATAAGAAATTGGTTATTGTTCCTTTATTTAGTGCTCTTTTCTTTACATAAG?????TGTTTCTTTACTTCAACATAAGAAAAGGTATTCGAGTCTT???????????????????????????AGGGATTGGTTTATGATTGCGTATCATACTTT???????????CGATATGAATTTC?????????????????????TAATTTATATACATTCTTTT??????????????CAACCCTTTGTAAGTCTTTGTGAGATTATTATCTTCTAG
Myrceugenia_lanceolata          TGTCGAAGCTCCATCTACAAATGGATAAGACTTTGGTCTTAGTATAAGT??????GTAGTTGAGTTTTTGATTGCAAA??????TAAAGGAGCAATAACCAACACTCTTGATAGAATAAGAAATTGGTTATTGTTCCTTTATTTAGTGCTCTTTTCTTTACATAAG?????AGTTTCTTTACTTCAACATAAGAAAAGGTATTCGAGTCTT???????????????????????????AGG?ATTGGTTTATGATTGCGTATCATACTTT???????????CGATATGAATTTA?????????????????????TAATTTATATACATTCTTTT??????????????CAACCCTTTGTAAGTCTTTGTGAGAWTATTATCTTCTAG
Myrceugenia_leptospermoides     TGTCGAAGCTCCATCTACAAATGGATAAGACTTTGGTCTTAGTATAAGT??????GTAGTTGAGTTTTTGATTGCAAA?????ATAAAGGAGCAATAACCAACACTCTTGATAGAATAAGAAATTGGTTATTGTTCCTTTATTTAGTGCTCTTTTCTTTACATAAG?????TGTTTCTTTACTTCAACATAAGAAAAGGTATTCGAGTCTT???????????????????????????AGGGATTGGTTTATGATTGCGTATCATACTTT???????????CGATATGAATTTT?????????????????????TCATTTATATACATTCTTTT??????????????CAACCCTTTGTAAGTCTTTGTGAGATTATTATCTTCTAG
Myrceugenia_ovata               TGTCGAAGCTCCATCTACAAATGGATAAGACTTTGGTCTTAGTATAAGT??????GTAGTTGAGTTTTTGATTGCAAA?????ATAAAGGAGCAATAACCAACACTCTTGATAGAATAAGAAATTGGTTATTGTTCCTTTATTTAGTGCTCTTTTCTTTACATAAG?????TGTTTCTTTACTTCAACATAAGAAAAGGTATTCGAGTCTT???????????????????????????AGGGATTGGTTTATGATTGCGTATCATACTTT???????????CGATATGAATTTA?????????????????????TAATTTATATACATTCTTTT??????????????CAACCCTTTGTAAGTCTTTGTGAGATTATTATCTTCTAG
Myrcia_coumeta                  TGTCGAAGCTCCATCTACAAATGGATAAGACTTTGGTCTTAGTATAAGT??????GTAGTTGAGTTTTTGATTGCAAA?????ATAAAGGAGCAATAACCAACACTCTTGATAGAATAAGAAATTGGTTATTGTTCCTTTATTTAGTGCTCTTTTCTTTACATAAG?????TGTTTCTTTACTTCAACATAAGAAAAGGTATTCGAGTATT???????????????????????????AGGGATTGGTTT????????????????????????????????????????????????????????????????????????????????????????????????????????????????????????GAGATTATTATCTTCTAG
Myrcia_racemosa                 TGTCGAAGCTCCATCTACAAATGGATAAGACTTTGGTCTTAGTATAAGT??????GTAGTTGAGTTTTTGATTGCAAA?????ATAAAGGAGCAATAACCAACACTCTTGATAGAATAAGGAATTGGTTATTGTTCCTTTATTTAGTGCTCTTTTCTTTACATAAG?????TGTTTCTTTACTTCAACATAAGAAAAGGTATTCGAGTATT???????????????????????????AGGGATTGGTTTATGATTGCGTATCATATTTT???????????AGATATGAATTTC?????????????????????TAATTTATATACATTCTTTT??????????????CAACCCTTTGTAAGTCTTTGTGAGATTATTATCTTCTAG
Myrcia_saxatilis                TGTCGAAGCTCCATCTACAAATGGATAAGACTTTGGTCTTAGTATAAGT??????GTAGTTGAGTTTTTGATTGCAAA?????ATAAAGGAGCAATAACCAACACTCTTGATAGAATAAGAAATTGGTTATTGTTCCTTTATTTAGTGCTCTTTTCTTTGCATAAG?????TGTTTCTTTACTTCAACATAAGAAAAGGTATTCGAGTATT???????????????????????????AGGGATTGGTTTATGATTGCGTATCATATTTT???????????AGATATGAATTTC?????????????????????TAATTTATATACATTCTTTT??????????????CAACCCTTTGTAAGTCTTTGTGAGATTATTATCTTCTAG
Myrcianthes_cisplatensis        ????????????????????????????????????????????????????????????????????????????????????????????????????????????????????????????????????????????????????????????????????????????????????????????????????????????????????????????????????????????????????????????????????????????????????????????????????????????????????????????????????????????????????????????????????????????????????????????????????
Myrcianthes_cisplatensis_GABY11 ????????????????????????????GACTTTGGTCTTAGTATAAGT??????GTAGTTGAGTTTTTGATTGCAAA?????ATAAAGGAACAATAACCAATTTCTTATTCTATCAAGAGTGTTGGTTATTGCTCCTTTATTTAGTGCTCTTTTCTTTCCATAAG?????TGTTTCTTTACTTCAACATAAGAAAAGGTATTCGAGTCTT???????????????????????????AGGGATTCGTTTATGATTGCGTATCATACTTT???????????AGATATGAATTTC?????????????????????TAATTTATATACATTCTTTT??????????????CAACCCTTTGTAATTCTTTGTGAGATTATTATCTTCTAG
Myrcianthes_fragrans            ??TCGAAGGCCCCC?TACAAATGGATAAGACTTTGGTCTTAGTATAAGT??????GTAGTTGAGTTTTTGATTGCAAA?????ATAAAGGAACAATAACCAATTTCTTATTCTATCAAGAGTGTTGGTTATTGCTCCTTTATTTAGTGCTCTTTTCTTTCCATAAG?????TGTTTCTTTACTTCAACATAAGAAAAGGTATTCGAGTCTT???????????????????????????AGGGATTGGTTTATGATTGCGTATCATACTTT???????????AGATATGAATTTC?????????????????????TAATTTATATACATTCTTTT??????????????CAACCCTTTGTAATTCTTTGTGAGATTATTATCTTCTAG
Myrcianthes_pseudomato          TGTCGAAGCTCCATCTACAAATGGATAAGACTTTGGTCTTAGTATAAGT??????GTAGTTGAGTTTTTGATTGCAAA?????ATAAAGGAACAATAACCAATTTCTTATTCTATCAAGAGTGTTGGTTATTGCTCCTTTATTTAGTGCTCTTTTCTTTACATAAG?????TGTTTCTTTACTTCAACATAAGAAAAGGTATTCGAGTCTT???????????????????????????AGGGATTGGTTTATGATTGCGTATCATACTTT???????????AGATATGAATTTC?????????????????????TAACTTATATACATTCTTTT??????????????CAACCCTTTGTAAGTCTTTGTGAGATTATTATCTTCTAG
Myrcianthes_pseudomato_GABY15   ????????????????????????????????????????????????????????????????????????????????????????????????????????????????????????????????????????????????????????????????????????????????????????????????????????????????????????????????????????????????????????????????????????????????????????????????????????????????????????????????????????????????????????????????????????????????????????????????????
Myrcianthes_pungens             ????????????????????ATGGATAAGACTTTGGTCTTAGTATAAGT??????GTAGTTGAGTTTTTGATTGCAAA?????ATAAAGGAACAATAACCAATTTCTTATTCTATCAAGAGTGTTGGTTATTGCTCCTTTATTTAGTGCTCTTTTCTTTCCATAAG?????TGTTTCTTTACTTCAACATAAGAAAAGGTATTCGAGTCTT???????????????????????????AGGGATTGGTTTATGATTGCGTATCATACTTT???????????AGATATGAATTTC?????????????????????TAATTTATATACATTCTTTT??????????????CAACCCTTTGTAATTCTTTGTGAGATTATTATCTTCTAG
Myrcianthes_pungens_GABY6       ????????????????????????????????????????????????????????????????????????????????????????????????????????????????????????????????????????????????????????????????????????????????????????????????????????????????????????????????????????????????????????????????????????????????????????????????????????????????????????????????????????????????????????????????????????????????????????????????????
Myrciaria_cauliflora            TGTCGAAGCTCCATCTACAAATGGATAAGACTTTGGTCTTAGTATAAGT??????GTAGTTGAGTTTTTGATTGCAAA?????ATAAAGGAGCAATAACCAACACTCTTGATAGAATAAGAAATTGGTTATTGTTCCTTTATTTAGTGCTCTTTTCTTTACATAAG?????TGTTTCTTTACTTCAACATAAGAAAAGGTATTCGAGCATT??????????????????????????TAGGGATTGGTTTAGGATTGCGTATCATACTTT???????????AGATATTAATTTC?????????????????????TAATTTATATACATTCTTTT??????????????CAACCCTTTGTAAGTCTTTGTGAGATTAT???CTTCTCG
Myrciaria_floribunda            ????GAAGCTCCATCTACAAATGGATAAGACTTTGGTCTTAGTATAAGT??????GTAGTTGAGTTTTTGATTGCAAA?????ATAAAGGAGCAATAACCAACACTCTTGATAGAATAAGAAATTGGTTATTGTTCCTTTATTTAGTGCTCTTTTCTTTACATAAG?????TGTTTCTTTACTTCAACATAAGAAAAGGTATTCGAGTATT???????????????????????????AGGGATTGGTTTATGATTGCGTATCATATTTT???????????AGATATGAATTTC?????????????????????TAATTTATATACATTCTTTT??????????????CAACCCTTTGTAAGTCTTTGTGAGATTATTATCTTCTAG
Myrciaria_vexator               ????????????????????????????????????????????????????????????????????????????????????????????????????????????????????????????????????????????????????????????????????????????????????????????????????????????????????????????????????????????????????????????????????????????????????????????????????????????????????????????????????????????????????????????????????????????????????????????????????
Myrrhinium_GABY_1               TGTCGAAGCTCCATCTACAAATGGATAAGACTTTGGTCTTAGTAGAAGT??????GTAGTTGGGTTTTTGATTGCAAA?????ATAAAGGAGCAATAACCAACACTCTTGATAGAATAAGAAATTGGTTATTGTTCCTTTATTTAGTGCTCTTTTCTTTACATAAG?????TGTTTCTTTACTTCAACAGAAGAAAAGGTATTCGAGTCTT???????????????????????????AGGGATTGGTTTATGATTGCGTATCATACTTT???????????AGATATGAATTTC?????????????????????GAATTTATATACATTCTTTT??????????????CAACCCTTTGTAAGTCTTTGTGAGATTATTATCTTCTAG
Myrrhinium_GABY_2               TGTCGAAGCTCCATCTACAAATGGATAAGACTTTGGTCTTAGTAGAAGT??????GTAGTTGGGTTTTTGATTGCAAA?????ATAAAGGAGCAATAACCAACACTCTTGATAGAATAAGAAATTGGTTATTGTTCCTTTATTTAGTGCTCTTTTCTTTACATAAG?????TGTTTCTTTACTTCAACAGAAGAAAAGGTATTCGAGTCTT???????????????????????????AGGGATTGGTTTATGATTGCGTATCATACTTT???????????AGATATGAATTTC?????????????????????GAATTTATATACATTCTTTT??????????????CAACCCTTTGTAAGTCTTTGTGAGATTATTATCTTCTAG
Myrteola_nummularia             TGTCGAAGCTCCATCTACAAATGGATAAGACTTTGGTCTTAGTATAAGT??????GTAGTTGAGTTTTTGATTGCAAA??????TAAAGGAGCAATAACCAACACTCTTGATAGAATAAGAAATTGGTTATTGTTCCTTTATTTAGTGCTCTTTTCTTTACATAAG?????TGTTTCTTTACTTCAACATAAGAAAAGGTATTCGAGTGTT???????????????????????????AGGGATTGGTTTAGGATTGTGTATCATACTTT???????????AGATATGAATTTC?????????????????????TAATTTATATACATTCTTTT??????????????CAACCCTTTGTAATTCTTTGTGAGATTATTATCTTCTAG
Myrtus_communis                 TGTCGAAGCTCCATCTACAAATGGATAAGACTTTGGTCTTAGTATAAGT??????GTAGTTGAGTTTTTGATTGCAAA?????ATAAAGGAGCAATAACCAACACTCTTGATAGAATAAGAAATTGGTTATTGTTCCTTTATTTAGTGCTCTTTTCTTTTCATAAG?????TGTTTCTTTACTTCAACATAAGAAAAGGTATTCGAGTCTT???????????????????????????AGGGATTGGTTTATGATTGCGTATCATACTTT???????????AGATATGAATTCC?????????????????????GAATTTATATACATTCTTTT??????????????CAACCCTTTGTAAGGCTTTGTGAGATTATTATCTTCTAG
Neomyrtus_pedunculata           TGTCGAAGCTCCATCTACAAATGGATAAGACTTTGGTCTTAGTATAAGT??????GTAGTTGAGTTTTTGATTGCAAA?????ATAAAGGAGCAATAACCAACACTCTTGATAGAATAAGAAATTGGTTATTGTTCCTTTATCTAGTGCTCTTTTCTTTACATAAG?????TGTTTCTTTACTTCAACATAAGAATAGGTATTCGAGTCTT???????????????????????????AGGGATTGGTTTATGATTGCGTATCATACTTT???????????AGATATGAATTTC?????????????????????GAATTTATATACATTCTTTT??????????????CAACCCTTTGTAAGTCTTTGTGAGATTATTATCTTCTAG
Pimenta_dioica                  ????????????????????????????????????TCTTA?TA?AAGT??????GTAGTTGAGTTTTTGATTGCAAA?????ATAAAGGAGCAATAACCAACACTCTTGATAGAATAAGAAATTGGTTATTGTTCCTTTATTTAGTGCTCTTTTCTTTACATAAG?????TGTTTCTTTACTTCAACATAAGAAAAGGTATTCGAGTCTT???????????????????????????AGGGATTGGTTTATGATTGCGTATCATA????????????????????????????????????????????????????TTTATATACATTCTTTT??????????????CAACCCTTTGTAAGTCTTTGTGAGATTATTATCTTCTAG
Pimenta_pseudocaryophyllus      ??????AGCTCCATCTACAAATGGATAAGACTTTGGTCTTAGTAGAAGT??????GTAGTTGAGTTTTTGATTGCAAA?????ATAAAGGAGCAATAACCAACACTCTTGATAGAATAAGAAATTGGTTATTGTTCCTTTATTTAGTGCTCTTTTCTTTCCATAAG?????TGTTTCTTTACTTCAACATAAGAAAAGGTATTCGAGTCTT???????????????????????????AGGGATTGGTTTATGATTGCGTATCATA????????????????????????????????????????????????????TTTATATACATTCTTTT??????????????CAACCCTTTGTAAGTCTTTGGGAGATTATTATCTTCTAG
Pimenta_racemosa                GGTCGAAGCTCCATCTACAAATGGATAAGACTTTGGTCTTAGTAGAAGT??????GTAGTTGAGTTTTTGATTGCAAA?????ATAAAGGAGCAATAACCAACACTCTTGATAGAATAAGAAATTGGTTATTGTTCCTTTATTTAGCGCTCTTTTCTTTACATAAG?????TGTTTCTTTACTTCAACATAAGAAAAGGTATTCGAGTCTT???????????????????????????AGGGATTGGTTTATGATTGCGTATCATA????????????????????????????????????????????????????TTTATATACATTCTTTT??????????????CAACCCTTTGTAAGTCTTTGGGAGATTATT?????CTAG
Psidium_cattleianum             TGTCGAAGCTCCATCTACAAATGGATAAGACTTTGGTCTTAGTAGAAGT??????GTAGTTGGGTTTTTGATTGCAAA?????ATAAAGGAGCAATAACCAACACTCTTGATATAATAAGAAATTGGTTATTGTTCCTTTATTTAGTGCTCTTTTCTTTACATAAG?????TTTTTCTTTACTTCAACATAAGAAAAGGTATTCGAGTCTT???????????????????????????AGGGATTGGTTTATGATTGCGTATCATACTTT???????????AGATATGA?TTTA?????????????????????TAATTTATATACATTCTTTT??????????????CAACCCTTTGTAAGTCTTTGTTAGATTATTATCTTCTAG
Psidium_friedrichsthalianum     ????????????????????????ATAAGACTTTGGTCTTAGTAGAAGT??????GTAGTTGGGTTTTTGATTGCAAA?????ATAAAGGAGCAATAACCAACACTCTTGATAGAATAAGAAATTGGTTATTGTTCCTTTATTTAGTGCTCTTTTCTTTACATAAG?????TGTTTCTTTACTTCAACATAATAAAAGGTATTCGAGTCTT???????????????????????????AGGGATTGGTTTATGATTGCGTATCATACTTT???????????AGATATGAATTTC?????????????????????TAATTTATATACATTCTTTT??????????????CAACCCTTTGTAAGTCTTTGTGAGATTATTATCTTCTAG
Psidium_guajava                 ????????????????????????????GACTTTGGTCTTAGTAGAAGT??????GTAGTTGGGTTTTTGATTGCAAA?????ATAAAGGAGCAATAACCAACCCTCTTGATAGAATAAGAAATTGGTTATTGTTCCTTTATTTAGTGCTCTTTTCTTTACATAAG?????TGTTTCTTTACTTCAACATAAGAAAAGGTATTCGAGTCTT???????????????????????????AGGGATTGGTTTATGATTGCGTATCATACTTT???????????AGATATGAATTTC?????????????????????TAATTTATATACATTCTTTT??????????????CAACCCTTTGTAAGTCTTTGTGAGATTATT??????TAG
Psidium_guineense               TGTCGAAGCTCCATCTACAAATGGATAAGACTTTGGTCTTAGTAGAAGT??????GTAGTTGGGTTTTTGATTGCAAA?????ATAAAGGAGCAATAACCAACACTCTTGATAGAATAAGAAATTGGTTATTGTTCCTTTATTTATTGCTCTTTTCTTTACATAAG?????TGTTTCTTTTCTTCAACATAAGAAAAGGTATTCGAGTCTT???????????????????????????AGGGATTGGTTTATGATTGCGTATCATACTTT???????????AGATATGAATTTC?????????????????????GAATTTATATACATTCTTTT??????????????CAACCCTTTGTAAGTCTTTGTGAGATTATTATCTTCTAG
Rhodamnia_argentea              TGTCGAAGCTCCATCTACAAATGGATAAGACTTTGTTCTTAGTATAAGT??????GTAGTTTAGTTTTTGATTGCAAA?????ATAAAGGAGCAATAACCAACACTCTTGATAGAATAAGAAATTGGTTATTGTTCCTTTATTTAGTGCTCTTTTCTTTACATAAG?????TGTTTCTTTACTTCAACATAAGAAAAGGTATTCGAGTCTT???????????????????????????AGGGATTGGTTTATGATTGCGTATCATACTTT???????????AGATATGAATTTC?????????????????????TAATTTATATACATTCCTTT??????????????CAACCCTTTGTAAGGCTTTGTGAGATTATTATCTTCTAG
Rhodamnia_rubescens             TGTCGAAGCTCCATCTACAAATGGATAAGACTTTGTTCTTAGTATAAGT??????????TT?AGTTTTTGATTGCAAA?????ATAAAGGGGCAATAACCAACACTCTTGATAGAATAAGAAATTGGTTATTGTTCCTTTATTTAGTGCTCTTTTCTTTACATAAG?????TGTTTCTTTCCTTCAACATAAGAAAAGGTATTCGAGTCTT???????????????????????????AGGGATTGGTTTATGATTGCGTATCATACTTT???????????AGATATGAATTTC?????????????????????TAATTTATATACATTCTTTT??????????????CAACCCTTTGTAAGGCTTTGTGAGATTATTATCTTCTAG
Rhodamnia_whiteana              ????GAAGCTCCATCTACAAATGGATAAGACTTTGTTCTTAGTATAAGT??????GTAGTTTAGTTTTTGATTGCAAA?????ATAAAGGAGCAATAACCAACACTCTTGATAGAATAAGAAATTGGTTATTGTTCCTTTATTTAGTGCTCTTTTCTTTACATAAG?????TGTTTCTTTACTTCAACATAAGAAAAGGTATTCGAGTCTT???????????????????????????AGGGATTGGTTTATGATTGCGTATCATACTTT???????????AGATATGAATTTC?????????????????????TAATTTATATACATTCCTTT??????????????CAACCCTTTGTAAGGCTTTGTGAGATTATTATCTTCTAG
Rhodomyrtus_macrocarpa          ????????????????????????????????????????????????????????????????????????????????????????????????????????????????????????????????????????????????????????????????????????????????????????????????????????????????????????????????????????????????????????????????????????????????????????????????????????????????????????????????????????????????????????????????????????????????????????????????????
Rhodomyrtus_tomentosa           ???????????????????AATGGATAAGACTTTGTTCTTAGTATAAGT??????GTAG?????TTTTTGATTGCAAA?????ATAAAGGAGCAATAACCAACACTCTTGATAGAATAAGAAATTGGTTATTGTTCCTTTATTTAGTGCTCTTTTCTTTACATAAGATAAGTGTTTCTTTACTTCAACATAAGAAAGGGTATTCGAGTCTT???????????????????????????AAGGATTAGTTTATGATTGCGTATCATACTTT???????????AGATATAAATTTCGAATTTATAGATATGAATTTCGAATTTATATACATTCCTTT??????????????CAACCCTTTGTAAGGCTTTGTGAGATTATTATCTTCTAG
Siphoneugena_guilfoyleiana      TGTCGAAGCTCCATCTACAAATGGATAAGACTTTGGTCTTAATATAAGT??????GTAGTTGAGTTTTTGATTGCAAA?????ATAAAGGAGCAATAACCAACACTCTTGATAGAATAAGAAATTGGTTATTGTTCCTTTATTTAGTGCTCTTTTCTTTACATAAG?????TATTTCTTTACTTCAACATAAGAAAAGGTATTCGAGTATT???????????????????????????AGGGATTGGTTTATGATTGCGTATCATACTTT???????????AGATATGAATTTC?????????????????????TAATTTATATACATTCTTTT??????????????CAACCCTTTGGAAGTCTTTGTGAGATTATTATCTTCTAG
Syzygium_buxifolium             TGTCGAAGCTCCATCTACAAATGGATAAGACTTTGGTCTTAGTATAAGT??????GTAGGCGAGTTTTTGATTGGAAAGGAAAGTAAAGGAGCAATAACCAACACTCTTAATAGAATAAGAAATTGGTTATTGTTCCTTTATTTATTGCTCTTTTCTTTACATAAG?????TTTTTCTTTACTTGAACATAAGAAAAAGTTTTCTAGTCTT???????????????????????????AGGGATTGGTTTATGATTGCGTATCATACTTTTTTTTTCCTT?AGATATGAATTTT?????????????????????TAATTTATATACATTCTTTT??????????????CAACCCTTTGTAAGGCTTTGTGATATTATTATCTTCTAG
Syzygium_jambos                 ??????AGCTCCATCTACAAATGGATAAGACTTTGGTCTTAGTATAAGT??????GTAGGCGAGTTTTTGATTGGAAAGGAAAGTAAAGGAGCAATAACCAACACTCTTAATAGAATAAGAAATTGGTTATTGTTCCTTTATTTATTGCTCTTTTCTTTACATAAG?????TTTTTCTTTACTTGAACATAAGAAAAAGTTTTCTAGTCTT???????????????????????????AGGGATTGGTTTATGATTGCGTATCATACTTTTTTTTTCCTT?AGATATGAATTTT?????????????????????TAATTTATATACATTCTTTT??????????????CAACCCTTTGTAAGGCTTTGTGATATTATTATCAACTAT
Syzygium_maire                  TGTCGAAGCTCCATCTACAAATGGATAAGACTTTGGTCTTAGTATAAGT??????GTAGGCGAGTTTTTGATTGGAAA?????GTAAAGGAGCAATAACCAACACTCTTGATAGAATAAGAAATTGGTTATTGTTCTTTTATTTATTGCTCTTTTCTTTACATAAG?????TTTTTCTTTACTTGAACATAAGAAAAAGTTTTCTAGTCTT???????????????????????????AGGGATTGGTTTATGATTGCGTATCATACTTTTTTTTTCCTT?AGATATGAATTTC?????????????????????TAATTTATATACATTCTTTT??????????????CAACCCTTTGTAAGGCTTTGTGATATTATTATCTTCTAG
Tepualia_stipularis             ????GAAGCTCCATCTACAAATGGATAAGACTTTGGTCTTAGTATAAGT??????GTAGGCGAGTTTTTGATTGGAAA?????GTAAAGGAGCAATAACCAACACTCTTGATAGAATAAGAAATTGGTTATTGTTCCTTTATTTATTGCTCTTT???????????????????????????CTTCAACATAAGAAAAAGTATTCTAG????????????CTAAAAGTATTCTAGTATTAGGGATTGGTTTATGATTGCGTATCATACTTTTTTTTTTCTTTAGATA????????????????ARATATGCWTTTCTAATTTATATACATTCTTTT??????????????CAAGCTTTTGWAAGGCTTTGGGARATTATTATTTTCAAT
Tristaniopsis_laurina           ????????????????????????????????????????????????????????????????????????????????????????????????????????????????????????????????????????????????????????????????????????????????????????????????????????????????????????????????????????????????????????????????????????????????????????????????????????????????????????????????????????????????????????????????????????????????????????????????????
Ugni_molinae                    TGTCGAAGCTCCATCTACAAATGGATAAGACTTTGGTCTTAGTATAAGT??????GTAGTTGAGTTTTTGATTGCAAA?????ATAAAGGGGCAATAACCAACACTCTTGATAGAATAAGAAATTGGTTATTGTTCCTTTATTTAGTGCTCTTTTCTTTACATAAG?????TGTTTATTTACTTCAACATAAGAAAAGGTATTCGAGTCTT???????????????????????????AGGGATTGGTTTATGATTGCGTATCATACTTT???????????AGATATGAATTTC?????????????????????TAATTTATATACATTCTTTT??????????????CAACCCTTTGTAAGTCTTTGTGGGATTATTATCTTCTAG

 
 
Acca_sellowiana                 TCGAATCCTG?CCTAGCAGAATGACCAGAGAACTCGTAACGAA?CTCAATGGGG?ACGGT?GGGTTCTTTCG?CCCA?TCGT?CCC?TC?GA??CGCTA?GGGATA?GCACGGG?CGCCTA?GAGCGCTCGGGCTTT?TTCTCGGCGGCACAACGAACCCCGGCGCGGAATGCGCCAAGGAACTTGAACAA?GAGAGCGATGCT???CCCATCACCCCAGACATGG?TGCGTGTGTGGGATGCCATGCAATCTCC?TATT?ATT???CATAAC?GACTCTCGGCAACGGATATCTCGGCTCTCGCATCGATGAAGAACGTAGCGAACTGCGATACTTGGTGTGAATTGCAGAATCCCGTGAACCATCGAGTCTTTGAACGCAAGTTGCGCCCGAA?GCCA???TTTTGG?CCGAGGGCACGTTTGCCTGGGTGTCACACACGGCGTTGCCCCT??AATCCC??TC?GCC???TTGAATT?GGGCGGG?CGGG?????ACTCGGGTGCGTATGTTGGCCTCCCGCGA?CGCCTCT??GTCCCGGTTGGCCCAAAATCGAGCGCTGG?AGCGATTAGCACCACGACATTCGGTGGTT??GATGA?GACCCC??AATGATCAAATGTCGTGCGCGTC??GCTC?GTGCAAGCGCC?CCACGAATCTACT?ATTT?ACCAACGAAACCCCAG
Acmena_smithii                  TCGAATCCTG?CCTAGCAGAATGACCAGAGAACCAGTAACAAA?CTCAATGGGG?AAGGC?GGGCC??TCG??CCCA?ATGT?CCC??CAGA??CGCTT?GG?ATG?GCACGGG?CGCCTACGGGCGCTCGGGCTTT?T?CTCGGCGGCACAACGAACCCCGGCGCGGAATGCGCCAAGGAACTTTAACAA?GAGAGCGATGCT???CCCGTCACCCCAGACATGG?TGCGTGCGCGGGATGCCATGCAATCTCC?TATT?ATT???CATAA?????????????????????????????????????????????????????????????????????????????????????????????????????????????????????????????????????????????????????????????????????ACATGGCGTTGCCCCT??AACCCC??TC?GCC???TTGAATT?GGGCGGG?CGGG?????ACTTGGGTGCGTATGATGGCCTCCCGAGA?CAACCTT??GTCCCGGTTGGCCCAAAATCGAGCGTTGG?AGCGATTAGCACCACGACATTCGGTGGTT??GATGA?GACCCC??AATGATTAA?TGTCGTGCGTGTC??GCTC?ACGTACACGCT?CCACGAATCTACC?TTTC?ACCAACGCGACCCCAG
Algrizea_macrochlamys           TCGAATCCTG?CCTAGCAGAATGACCAGAGAACWCGTAACGAA?ATCAATGAGG?ATGGT?GGGTTTTTT???CCCA?TCGTTCCC?TT?GA??CGTTG?GG?ATC?GCACGGG?CGCTCA?GAGCGCTCGGGCTTT???CTTGGCGGCACAACGAACCCCGGCGCGGAATGCGCCAAGGAACTTGAACAA?GAGAGCGATGCT???CCCATCACCCCAGACATGG?TGTGTGTGTGGGACGCCATGCAATCTCC?TATT?ATT???CATAAC?GACTCTCGGCAACGGATATCTCGGCTCTCGCATCGATGAAGAACGTAGCGAACTGCGATACTTGGTGTGAATTGCAGAATYCCSTKRACCATYGAGTCTTTGAACGCAAGTTGCGCCCGAA?TCCA????TTTGG???GAGGGCACGTTTGCCTGGGTGTCACACACGGCGTTGCCCCT??AATCCC??TC?GCC???TTGAATT?GGGCGRG?CAGG?????ACTCGGGTGCGTATGTTGGCCTCCCGCGA?CTKCTTTT?GTCCCGGTTGGCCCAAAATCGAGCGCTGG?AGCGATTAGCACCACGACATTCGGTGGTT??GATGA?GACCCC??AATGATCAA?TGTCATGCGCGTC??GCTC?GAGCAAGTGCT??CATGARTCTACT?CTTT?ACCAACGCGACCCCAG
Amomyrtus_luma                  TCGAATCCTG?CCTAGCAGAATGACCAGAGAACTCGTAACGAA?CTCAATGGGG?ACGGT?GGGTTTATT???CCCA?ACGT?CCC?TC?GA??CGCTC?GG?ATC?GCACGGG?CGCCTA?GAGCGCTCGGGCTTT?T?GTCGGCGGCACAACGAACCCCGGCGCGGAATGCGCCAAGGAACTCGAACAA?GAGAGCGATGCT???CCCATCACCCCAGACATGG?TGCGTGTTTGGGATGCCATGCAATCTCC?TATT?ATT???CATAAC?GACTCTCGGCAACGGATATCTCGGCTCTCGCATCGATGAAGAACGTAGCGAACTGCGATACTTGGTGTGAATTGCAGAATCCCGTGAACCATCGAGTCTTTGAACGCAAGTTGCGCCCGAA?GCCA??TTTTTGG?TCGAGGGCACGTTTGCCTGGGTGTCACACGCGGCGTTGCCCCT??AATCCC??TC?GCC???TTGAATT?GGGCGGG?CAGG?????ACTCGGGTGCGTATGTTGGCCTCCCGCGA?CGTCTTC??GTCCCGGTTGGCCGAAAATCGAGCGCTGG?AGCGATTAGCACCACGACATTCGGTGGTT??GATTA?GACCC???AATGATCAA?TGTCGTGCGCGTC??GCCC?GTGCAAGCGCT?CCGTGAATCTACT?CTTT?ACCAACGCGACCCCAG
Amomyrtus_meli                  TCGAATCCTG?CCTAGCAGAATGACCAGAGAACTCGTGACGAA?CTCAATGGGG?ACGGT?GGGTTTATT???CCCA?ACGT?CCC?TC?GA??CGCTC?GG?ATC?GCACGGG?CGCCTA?GAGCGCTCGGGCTTT?T?CTCGGCGGCACAACGAACCCCGGCGCGGAATGCGCCAAGGAACTAGAACAA?GAGAGCGATGCT???CCCATCACCCCAGACATGG?TGCGTGTTTGGGATGCCATGCAATCTCC?TATT?ATT???CATAAC?GACTCTCGGCAACGGATATCTCGGCTCTCGCATCGATGAAGAACGTAGCGAACTGCGATACTTGGTGTGAATTGCAGAATCCCGTGAACCATCGAGTCTTTGAACGCAAGTTGCGCCCGAA?GCCA??TTTTTGG?TCGAGGGCACGTTTGCCTGGGTGTCACACGCGGCGTTGCCCCT??AATCCT??TC?GCC???TTGAATT?GGGCGGS?CAGG?????ACTCGGGTGGGTATGTTGGCCTCCCGCGA?CGTCYTC??GTCCCGGTTGGCCCAAAATCGAGCG?TGG?AGCGATTAGCACCACGACATTCGGTGGTT??GATTA?GACCC???AATGATCAA?TGTCGTGCGCGTC??GCCC?GTGC?AGCGCT?CCACGAATCTACT?CTTTTACCAACGCGACCCCAG
Anetholea_anisata               TCGAATCCTG?CCCAGCAGAATGACCAGAGAACCAGTAACAAA?CTCAACGGGG?ACGGC?GGGCCTCG????CCCA?ACGT?CCCC??AGA??CGCTT?GG?ATG?GCACGGG?CGCCTACGG?CGCTCGGGCTTT?TTCTCGGCGGCACAACGAACCCCGGCGCGGAATGCGCCAAGGAACTTCAACAA?GAGAGCGATGCT???CCCGCCACCCCAGACATGG?TGCGCGCGCGGGATGCCATGCAATCTCC?TATT?ATT???CATAAC?GACTCTCGGCAACGGATATCTCGGCTCTCGCATCGATGAAGAACGTAGCGAACTGCGATACTTGGTGTGAATTGCAGAATCCCGTGAACCATCGAGTCTTTGAACGCAAGTTGCGCCCGAA?GC??????TTCGG?TTGAGGGCACGTTTGCCTGGGTGTCACACATGGCGTTGCCCCT??AACCCC??TC?GCC???TTGAAT?TGGGCGGG?CGGG?????ACTTGGGTGCGTATGTTGGCCTCCCGAGA?CGACCTT??GTCCCGGTTGGCCCAAAATCGAGCGTGGG?AGCGATTAGCACCACGACATTCGGTGGTT??GACTA?GACCCC??AATGATCAA?TGTCGTGCGTGTC??GCTC?ACGCACACGCT?CCACGAATCTA?C?CTTTCACCAACGCGACCCCAG
Archirhodomyrtus_beckleri       ??GAATCCTG?CCTAGCAGAATGACCAGAGAACTCGTAACGCAACTCAATGGGG?GCGTT?GGGATTTTT???CTCA?TCGT?CCCT??CGA??CGTCT?GG?ATC?GCACGGG?CGCCAAGAG?CGCTCGAGCTTT???CTCGGCGGCACAACGAACCCCGGCGCGGAATGCGCCAAGGAACTTGAACAA?GAGAGCGATGCT???CCCATCACCCCAGACATGG?TGCGTGCGTGGGATGCCATGCAATCTCC?TATTTATT???CATAAC?GACTCTCGGCAACGGATATCTCGGCTCTCGCATCGATGAAGAACGTAGCGAACTGCGATACTTGGTGTGAATTGCAGAATCCCGTGAACCATCGAGTCTTTGAACGCAAGTTGCGCCCGAA?GCCA????TTCGG?TCGAGGGCACGTTTGCCTGGGTGTCACACACGGCGTTGCCCCC??AATCCC??TC?GCCCTATACTGGGTGGGCAGG??????????ATTGGGGAGCGTATGTTGGCCTCCCGTGA?CGACTTA??GTCTCGGTTGGCCCAAAATCGAGCGCTGG?AGCGATTAGCACCACGGCATTCGGTGGTT??GTTGA?AACCCC??AATGAACAAATGTCATGCGTGCCC?GCTC?ATGTGAGCGCT?CCATGAATCTACT?CTTT?ACCAAC??????????
Austromyrtus_dulcis             TCGAATCCTG?CCTAGCAGAATGACCAGAGAACTCGTGACGAA?CTCAATGGGG?ACGGT?GGGCTTCGT???CCCA?TCGT?CCCT??CGA??CGCC??GGGATC?GCACGGG?CGCCTTAGGGCGCTCGGGCTTT???CTCGGCGGAACAACGAACCCCGGCGCGGAATGCGCCAAGGAACTTGAACAA?GAGAGCGATGCT???CCCGTCACCCCAGACATGG?TGCGTGTTCGGGACGCCGCGCGATCTCC?TATT?ATT???CTTAAC?GACTCTCGGCAACGGATATCTCGGCTCTCGCATCGATGAAGAACGTAGCGAACTGCGATACTTGGTGTGAATTGCAGAATCCCGTGAACCATCGAGTCTTTGAACGCAAGTTGCGCCCGAA?GC??????TTCGG?CTTAGGGCACGTTTGCCTGGGTGTCACACACGGCGTTGCCCCC??AGTCCC?CTC?GCC???CTGAAT?CGGTCGGG?CGGG?????ACTCGGGTGCGTAGGTTGGCCTCCCGCGA?CGGCTCA??GTCCCGGTTGGCCCAAAATCGAGCGCTGGGAGCGATTAGCACCACGGCATTCGGTGGTT??GATGA?AACCC???AACGATCAA?TGTCC?GTGCGTGTCGCTC?GTGCACGCGCT?CCGTGAATCTGCT?CTAT?ACCAACGCGACCCCAG
Blepharocalyx_cruckshanksii     TCGAATCCTGCCCCAGCAGAATGACCAGAGAACTCGTAACGAA?CTCAACGGGG?GCGGT?GGGTTCTTCG??CCCA?TCGT?CCC?TC?GA??CGCTC?GG?ATC?GCACGGG?CGCCCA?GAGCGCTCGGGCTTT???CTTGGCGGCACAACGAACCCCGGCGCGGAATGCGCCAAGGAACTTGAACAA?GAGTGCGATGCT???CCCATCACCCCAGACATGG?TGCGTGTGTGGGATGCCATGCAGCCTCC?TATT?ATT???TATAAC?GACTCTCGGCAACGGATATCTCGGCTCTCGCATCGATGAAGAACGTAGCGAACTGCGATACTTGGTGTGAATTGCAGAATCCCGTGAACCATCGAGTCTTTGAACGCAAGTTGCGCCCGAA?GCCA????TTTGG?ACGAGGGCACGTTTGCCTGGGTGTCACACACGGC??????????AGATCCC??TC?GCC???TTGAATT?GGGCGGG?CGGG?????ACTCGGGTGCGTATGTTGGCCTCCCGCGA?CGACTTC??GTCCCGGTTGGCCCAAAATCGAGCGCTGG?AGCGATTAGCACCACGACATTCGGTGGTT??GATGA?GACCCC??AATGATCAA?TGTCGTGCGCGTC??GCTC?GTGCAGGCGCT?CCACGAATCTACT?CTTT?ACCAACGCGACCCCAG
Blepharocalyx_salicifolius      TCGAATCCTG?CCTAGCAGAATGACCAGAGAACTCGTGATGAA?CTCAATGGGG?ACGGC?GGGTTCTCTT??CCCG?TCGT?CCC?TC?GA??CGCTC?GG?ATC?GCACGGG?CGCCTA?GAGCGCTCGGGCTTT???CTCGGCGGCACAACGAACCCCGGCGCGGAACGCGCCAAGGAACTTGAACAA?GAGAGCGATGCT???CCCATCACCCCAGACATGG?TGCGTGTGTGGGATGCCATGCAATCTCC?TATT?ATC???CATAAC?GACTCTCGGCAACGGATATCTCGGCTCTCGCATCGATGAAGAACGTAGCGAACTGCGATACTTGGTGTGAATTGCAGAATCCCGTGAACCATCGAGTCTTTGAACGCAAGTTGCGCCCGAA?GCCA????TTCGG?TCGAGGGCACGTTTGCCTGGGTGTCACACGCGGCGTTGCCCCA??AATCCC??TC?GCC???TTGAATT?GGGCGGG?CGGG?????ACTCGGGTGCGTATGTTGGCCTCCCGCGA?CGGCTTTTCGTCCCGGTTGGCCCAAAATCGAGCGCTGG?AGCGATTAGCGCCACGACATTCGGTGGTT??GATGA?GACCCC??AATGATCAA?TGTCACGCGCGTC??GCTC?GCGCAAGCGCT?CCGCGAATCTACT?CCTTTACCAACGCGACCCCAG
Calyptranthes_concinna          ???????????????????AATGACCAGAGAACTCGTAACGAA?CTCAATGGGG?ATGGT?GGGTTTTATTTTCCCA?TCAT?CCC?TC?GA??CGCTC?GG?ATA?GCACGGG?CGCCTA?GAGCGCTCGGGCTTT???CTTGGCGGCACAACGAACCCCGGCGCGGAACGCGCCAAGGAACTTGAACAA?GAGAGCGATGCT???CCCATCACCCCAGACATGG?TGCGTGTGTGGGATGCCATGCAATCTCC?TATT?ATT???CATAAC?GACTCTCGGCAACGGATATCTCGGCTCTCGCATCGATGAAGAACGTAGCGAACTGCGATACTTGGTGTGAATTGCAGAATCCCGTGAACCATCGAGTCTTTGAACGCAAGTTGCGCCCGAA?TCC?????TTTGG?T?GAGGGCACGTTTGCCTGGGTGTCACACACGGCGTTGCCCCT??AATCCC??TC?GCC???TTGAATT?GGGCGGGGCGCG?????ACTCGGGTGCGTATGTTGGCCTCCCGCGA?CGACTTT??GTCCCGGTTGGCCCAAAATCGAGCGCTGG?AGCGATTAGCACCACGACATTCGGTGGTT??GATGA?GACCCC??AATGATCAA?TGTCATGCGCGTC??GCTC?GTGCAAGTGCT?CCATGAATCTACT?C????????????????????
Calyptranthes_kiaerskovii       TCGAATCCTG?CCAAGCAGAATGACCAGAGAACTCGTAACGAA?CTCAATGGGG?ATGGT?GGGTTCATTTT?CCCA?TCGT?CCA?TC?GA??CGCTC?GG?ATC?GCACGGG?CGCCTG?GAGCGCTCGTGCTTT???CTTGGCGGCACAACGAACCCCGGCGCGGAATGCGCCAAGGAACTTGAACAA?GAGAGCGATGCT???CCCATCACCCCAGACATGG?TGCGTGTGTGGGATGCCATGCAATCTCA?TATT?ATT???CATAAC?GACTCTCGGCAACGGATATCTCGGCTCTCGCATCGATGAAGAACGTAGCGAACTGCGATACTTGGTGTGAATTGCAGAATCCCGTGAACCATCGAGTCTTTGAACGCAAGTTGCGCCCGAA?TCC?????TTTGG?ACGAGGGCACGTTTGCCTGGGTGTCACACACGGCGTTGCCCCT??AATCCC??TC?GCC???TTGAATT?GGGCGGG?CTGCG????ACTCGGGTGCGTATGTTGGCCTCCCGTGA?CGACGTT??GTCCCGGTTGGCCCAAAATTGAGCGCTGG?AGCGATTAGCACCACGACATTCGGTGGTT??GATGA?GACCCC??AATGATCAA?TGTCACGCGCGTC??GCTC?GTGCAAGTGCT?CCATGAATCTACT?CTTT?ACCAACGCGACCCCAG
Calyptranthes_krugii            ????????????????????????????????????????????????????????????????????????????????????????????????????????????????????????????????????????????????????????????????????????????????????????????????????????????????????????????????????????????????????????????????????????????????????????????????????????????????????????????????????????????????????????????????????????????????????????????????????????????????????????????????????????????????????????????????????????????????????????????????????????????????????????????????????????????????????????????????????????????????????????????????????????????????????????????????????????????????????????????????????????????????????????????????????????????????
Calyptranthes_luquillensis      ????????????????????????????????????????????????????????????????????????????????????????????????????????????????????????????????????????????????????????????????????????????????????????????????????????????????????????????????????????????????????????????????????????????????????????????????????????????????????????????????????????????????????????????????????????????????????????????????????????????????????????????????????????????????????????????????????????????????????????????????????????????????????????????????????????????????????????????????????????????????????????????????????????????????????????????????????????????????????????????????????????????????????????????????????????????????
Calyptranthes_sintenisii        ????????????????????????????????????????????????????????????????????????????????????????????????????????????????????????????????????????????????????????????????????????????????????????????????????????????????????????????????????????????????????????????????????????????????????????????????????????????????????????????????????????????????????????????????????????????????????????????????????????????????????????????????????????????????????????????????????????????????????????????????????????????????????????????????????????????????????????????????????????????????????????????????????????????????????????????????????????????????????????????????????????????????????????????????????????????????
Calyptranthes_woodburyi         ????????????????????????????????????????????????????????????????????????????????????????????????????????????????????????????????????????????????????????????????????????????????????????????????????????????????????????????????????????????????????????????????????????????????????????????????????????????????????????????????????????????????????????????????????????????????????????????????????????????????????????????????????????????????????????????????????????????????????????????????????????????????????????????????????????????????????????????????????????????????????????????????????????????????????????????????????????????????????????????????????????????????????????????????????????????????
Campomanesia_guazumifolia       TCGAATCCTG?CCTAGCAGAATGACCAGAGAACTCGTAACGAA?CTCAATGGGG?ATGAC?GGGTTGTTTT?ACCCGATCGT?CCC?TC?GA??CGCTG?GG?ATC?GCACGGG?CGCCTA?GAGCGCTCGGGCTTT?T?CTTGGCGGCATAACGAACCCCGGCGCGGAATGCGCCAAGGAACTTGAACAAAGAGAGCGATGCT???CCCATCACCCCAGACATGG?TGCGTGT??GGGATGCCATGCAATCTCC?TATT?ATT???CATAAC?GACTCTCGGCAACGGATATCTCGGCTCTCGCATCGATGAAGAACGTAGCGAACTGCGATACTTGGTGTGAATTGCAGAATCCCGTGAACCATCGAGTCTTTGAACGCAAGTTGCGCCCGAA?GCCA????TTTGG?CCGAGGGCACGTTTGCCTGGGTGTCACACACGGCGTTGCCCTG??AATCCC??TC?GCC???TTGAATTTGGGTGGG?CGGG?????ACTCAGGTGCGTATGTTGGCCTCCCGTGA?CATCTTT??GTCCCGGTTGGCCGAAAATCGAGCGCTGG?AGCGATTAGCACCACGACATTCGGTGGTT??GATGA?GACCCC??AATGATCAA?TGTCATGCGCGTC??GCTC?GTGGAAGCGCT?CCATGAATCTACT?CTTT?ACCAACGCGACCCCAG
Cloezia_floribunda              TCGAATCCTG?CCTAGCAGAATGACCAGAGAACCGGTAACAAA?CTCAACGGGG?ACGGC?GGGC?TCG????CCCA?ACGT?CCCT??CGA??CGCTT?GG?ATC?GCGCGGG?CGCCTAGCG?CGCTCGGGCTTT???CTCGGCGGCACAACGAACCCCGGCGCGGAACGCGCCAAGGAACTTGAACAA?GAGAGCGATGCT???CCCGCCGCCCCAGAGATGG?TGCGCGCGCGGGAAGCCACGCAATCTCC?TATT?ATT???CATAAC?GACTCTCGGCAACGGATATCTCGGCTCTCGCATCGATGAAGAACGTAGCGAACTGCGATACTTGGTGTGAATTGCAGAATCCCGTGAACCATCGAGTCTTTGAACGCAAGTTGCGCCCGAA?GCCA????TTTGG?CCGAGGGCACGTTTGCCTGGGTGTCACACATGGCGTTGCCCCT?AAATCCC??TC?GCC???CTCGGT?TGGGCGGG?TCGG?????ACTCGGGCGCGTACGTTGGCCTCCCGTGA?CGCTC????GTCCCGGTTGGCCCAAATTCGAGCGTCGG?AGCGACTAGCACCACGACATTCGGTGGTT?????GA?G?CCCC??AATGATCAA?TGCCGTGCGTGCC??GCTC?GTGCACGCGCT?CCACGAATCTACC?ACTT?ACCAAC??????????
Decaspermum_gracilentum         ????????????????????????????????????????????????????????????????????????????????????????????????????????????????????????????????????????????????????????????????????????????????????????????????????????????????????????????????????????????????????????????????????????????????????????????????????????????????????????????????????????????????????????????????????????????????????????????????????????????????????????????????????????????????????????????????????????????????????????????????????????????????????????????????????????????????????????????????????????????????????????????????????????????????????????????????????????????????????????????????????????????????????????????????????????????????
Decaspermum_humile              TCGAATCCTG?CCTAGCAGAATGACCAGAGAACTCGTGACAAA?CTCAACGGGG?GCGGT?GGGATTTTT???CCCA?TCGT?CCC?TC?GA??CGTCG?GGGATC?GCACGGG?CGCCTA?GAGCGCTCGGGCTTT??CCTCGGCGGCACAACGAACCCCGGCGCGGAACGCGCCAAGGAACTTGAACAA?GAGAGCGATGCT???CCCATCACCCCAGACATGG?TGCGTGCGCGGGATGCCATCCAATCTCC?TATT?ATT???CATAAC?GACTCTCGGCAACGGATATCTCGGCTCTCGCATCGATGAAGAACGTAGCGAACTGCGATACTTGGTGTGAATTGCAGAATCCCGTGAACCATCGAGTCTTTGAACGCAAGTTGCGCCCGAA?GCCA????TTCGG?TCGAGGGCACGTTTGCCTGGGTGTCACACACGGCGTTGCCCCT??AATCCC??TT?GCC???CAATTCTTGGGCAGG?CAGG?????ACTCGGGAGCGTATGTTGGCCTCCCGCGA?CGACTTA??GTCCCGGTTGGCCTAAAATCGAGCGCTGG?AGCGATCAGCACCACGACATTCGGTGGTTT?GATGAAGACCCC??AATGATCAA?TGTCGTGCGCGTC??GCTC?GTGCGAGCGCT?CCACGAATCTACT?ATTT?ACCAACGCGACCCCAG
Eucalyptus_perriniana           TCGAATCCTG?CCCAGCAGAACGACCAGAGAACCGGTAACAAA?CTCAACGGGG?ACGGC?GGGCTCAG????CCCG?ACGT?CCCTATCGA??CGCCG?GGGATCGGGGTCGGGCTCCTCAGGGCGCTCGGTCCTCGTCCTCGGCGGCGCAACGAACCCCGGCGCGGAATGCGCCAAGGAACTTGAACAA?GAGTGCGATGCT???CCCGCCGCCCCATACACGG?TGCGCGCGCGGGACGCCATGCAATCTCA?TATT?ACT???CATAAC?GACTCTCGGCAACGGATATCTCGGCTCTCGCATCGATGAAGAACGTAGCGAACTGCGATACTTGGTGTGAATTGCAGAATCCCGTGAACCATCGAGTCTTTGAACGCAAGTTGCGCCCGAA?ACC?????TTTGG?TCGAGGGCACGTTTGCCTGGGTGTCACACATGGCGTTGCCCCC??AATCCCC?TCCGCCC??CCTCAACGGGGCGAG?CGGG?????ACTCGGGCGCGTAGGATGGCCTCCCGCGA?CGACCAC??GTCCCGGTTGGCCCAAAATCGAGCGTCGG?AGCGATCAGCACCACGACATTCGGTGGTT??GATTA?GACCCC??AATGATCAA?TGTCGCGCGTGCC??GCTC?AT?CGCGCGCT?CCGCGAATCTGCT?CCTT?ACCAACGGGACCCCAG
Eugenia_biflora                 TCGAATCCTG?CCTAGCAGAATGACCAGAGAACTCGTAACGAA?CTCAATGGGG?ACGGTGGGGWTTTTT???CCCCATCGG?CCC?TC?GA??CGCTT?GG?ATT?GCACGGG?CGCCTC?GAGCGCACGGGCATT???CTCGGCGGCATAACGAACCCCGGCGCGGAATGCGCCAAGGAAGTCAAACAA?GAGAGCGATGCT???CCCATCACCCCAGACATGG?TGCGTGTGTGGGATGCCATGCGATCTCCTTATT?ATT???CATAAC?GACTCTCGGCAACGGATATCTCGGCTCTCGCATCGATGAAGAACGCAGC?AA??????????????????????????????????????????????????????????????????????????????????????????????????????????????????????????????????????????????????????????????????????????????????????????????????????????????????????????????????????????????????????????????????????????????????????????????????????????????????????????????????????????????????????????????????????????
Eugenia_bimarginata             TCGAATCCTG?CCTAGCAGAATGACCAGAGAACTCGTAACGAA?CTCAATGGGG?ACGGT?GGGTTTTTTTT?CCCA?TCGG?CCC?TC?GA??CGCTC?GG?ATC?GCACGGG?CGCCTC?GAGCGCTCGGGCTTT?T?CTCGGCGGCACAACGAACCCCGGCGCGGAATGCGCCAAGGAACTTAAACAA?GAGAGCGATGCT???CCCATCACCCCAGACATGG?TGCGTGTGTGGGACGTCACGCGATCTCCTTATT?ATT???CACAAC?GACTCTCGGCAACGGATATCTCGGCTCTCGCATCGATGAAGAACGCAGCGAACTGCGATACTTGGTGTGAATTGCAGAATCCCGTGAACCATCGAGTCTTTGAACGCAAGTTGCGCCCGAA?TCCA????TTTGG?ACGAGGGCACGTTTGCCTGGGTGTCACACACGGCGTTGCCCCT??AATCCC??TC?GCC???TTGAATT?GGGCGGG?CGGG?????AGTCGGGTGCGTATGTTGGCCTCCCGCGA?CGACTTC??GTCCCGGTTGGCCGAAAATCGAGCGTTGG?AGCGATTAGCACCACGACATTCGGTGGTT??GATGA?GACCCC??AATGATCAAA?GTCGTGCGCGTC??GCTC?GTGGAAACGCT?TCACGAATCTACT?CTTT?ACCAACGCGACCCCAG
Eugenia_convexinervia           TCGAATCCTG?CCTAGCAGAATGACCAGAGAACTCGTAACGAA?CTCAATGGGG?ACGGT?GGGTTTTTT???CCCA?TCGA?CCC?TC?GA??CGCTC?GG?ATC?GCACGGG?CGCCTC?GAGCGCTCGGGCCTT?T?CTTAGCGGCACAACGAACCCCGGCGCGGAATGCGCCAAGGAACTCGAACAA?GAGAGCGATGCT???CCCATCACCCCAGACATGG?TGCGTGAGTGGGATGCCATGCGATCTCCCTATT?ATT???CATAAC?GACTCTCGGCAACGGATATCTCGGCTCTCGCATCGATGAAGAACGTAGCGAACTGCGATACTTGGTGTGAATTGCAGAATCCCGTGAACCATCGAGTCTTTGAACGCAAGTTGCGCCCGA?TTCCA????TTTGG?ATGAGGGCACGTTTGCCTGGGTGTCACACACGGCGTTGCCCCT??AATCCC??TC?GCC???TTGAATG?GGGCGAG?CAGG?????AGGCGGGTGCGTATGTTGGCCTCCCGCGA?CAACTTC??GTCCCGGTTGGCCCAAAATCGAGCGTTGG?AACGATTAGCACCACGACATTCGGTGGTT??GATGA?GACCCC??AATGATAAAATGTCGTGCGCGTC??GCTC?GTGGAAGCGCT?CCACGAATCTACC?ATTT?ACCAACGCGACCCCAG
Eugenia_cuprea                  TCGAATCCTG?CCTAGCAGAATGACCAGAGAACTCGTAACGAA?CTCATTGGGGGACGGT?GGGTTTTTTT??CCCA?TCGG?CCC?TC?GA??CGCCC?GG?ATC?GCACGGG?CGCCTC?GAGCGCTCGGGCTTT???CCTGGCGGCACAACGAACCCCGGCGCGAAATGCGCCAAGGAACTTGAACAA?GAGAGCGATGCT???CCCATCACCCCAGACATGG?TGTGTGTGTGGGACGCCATGCGATCTCCTTATT?ATT???CATAAC?GACTCTCGGCAACG????????????A?TGCATCGATGAAGAACGCAGCGAACTGCGATACTTGGTGTGAATTGCAGAATCCCGTGAACCATCGAGTCTTTGAACGCAAGTTGCGCCCGAA?TCCA????TTTGG?ACGAGGGCACGTTTGCCTGGGTGTCACACACGGCGTTGCCCCT??AATCCC??TC?GCC???TTGAATT?GGGCGGG?CAGG?????AGTCGGGTGCGTATGTTGGCCTCCCGCGA?CGACTTC??GTCCCGGTTGGCCCAAAATCGAGCGCTGG?AGCGAATAGCACCACGACATTCGGTGGTT??GATGA?GACCCC??AATGATCAA?TGTCGTGGGCGTC??GCTC?GTGGAAGCTCT?CCACGAATCTACT?CTTT?ACCAACGCGACCCCAG
Eugenia_dysenterica             TCGAATCCTG?CCCAGCAGAACGACCAGAGAACTCGTAACGAA?CTCTACGGGG?ACGGT?GGGTTTTCT???CCCA?TCGG?CCC?TC?GA??CGCTC?GAGATC?GCGCGAG?CGCCTC?GAGCGCTCGGGCTTT?T?CTCGGCGGCACAACGAACCCCGGCGCGGAATGCGCCAAGGAACTCGAACAA?GAGAGCGGTGCT???CCCATCGCCCCAGACATGG?TGCGCGAGCGGGATGCCATGCGATCTCCTTATT?ATT???CATAAC?GACTCTCGGCAACGGATATCTCGGCTCTCGCATCGATGAAGAACGTAGCGAACTGCGATACTTGGTGTGAATTGCAGAATCCCGTGAACCATCGAGTCTTTGAACGCAAGTTGCGCCCGAA?TCCA??ATTTTGG?ACGAGGGCACGTTTGCCTGGGTGTCACACGCGGCGTTGCCCCT??AATCCC??TC?GCC???TCGAATC?GGGCGGG?CGGG?????AATCGGGCGCGTATGTTGGCCTCCCGCGA?CGACCTC??GTCCCGGTTGGCCCAAAATCGAGCGCTGG?AGCGATTAGCGCCACGATGTTCGGTGGTT??GAAGA?GACCCC??AATGATCAA?TGTCGTGCGCGTC??GCTC?GTGSAAGCGCT?CCACGAATCTGCT?CCTT?ACCAACGCGACCCCAG
Eugenia_sulcata                 TCGAATCCTG?CCTAGCAGAATGACCAGAGAACTCGTAATGAA?CTCAATAGGG?ACGGT?GGGTTTTTTT??CCCA?TCGG?CCC?TC?GA??CGCTC?GG?ATC?GCACGGG?CGCCTG?GAGCGCTCGGGCTTT???CTTGGCGGCACAACGAACCCCGGCGCGGAATGCGCCAAGGAACTTGAACAA?GAG?GCGATGCT???CCCATCACCCCAGAMATGG?TGCGTGTGTGGGACGTCACGCGATCTACTTATT?ATT???CACAAC?GACTCTCGGCAACGGATATCTCGGCTCTCGCATCGATGAAGAACGTAGCGAACTGCGATACTTGGTGTGAATTGCAGAATCCCGTGAACCATCGAGTCTTTGAACGCAAGTTGCGCCCGAA?TCCA????TTTGG?ACGAGGGCACGTTTGCCTGGGTGTCACACACGGCGTTGCCCCT??AATCCC??TC?GCC???TTGAATT?GGGCGGG?CGGG?????AATTGGGTGCGTATGTTGGCCTCCCGCGA?CTACTTC??GTCCCGGTTGGCCGAAAATCGAGCGTTGG?AGCGATTAGCACCACGACATTCGGTGGTT??GATGA?GACCCC??AATGATCAA?TGTCGTGCGCGTC??GCTG?GTGAAAGCGCT?CCATGAATCTGCT?CTTT?ACCAACGCGACCCCAG
Eugenia_uniflora                TCGAATCCTG?CCTAGCAGAATGACCAGAGAACTCGTAACGAA?CTCAATGGGG?ACGGT?GGGTTTTTT???CCCA?TCGG?CCC?TC?GA??CGCCA?GG?ATC?GCACGGG?CGCCTC?GAGCGCTCGGGCTTT?T?CTTGGCGGCACAACGAACCCCGGCGCGGAATGCGCCAAGGAACTCGAACAA?GAGAGCGATGCT???CCCATCACCCCAGAAATGG?TGCGTGC??GGGACGCCACGCGATCTCCTTATT?ATT???CATAAC?GACTCTCGGCAACGGATATCTCGGCTCTCGCATCGATGAAGAACGTAGCGAACTGCGATACTTGGTGTGAATTGCAGAATCCCGTGAACCATCGAGTCTTTGAACGCAAGTTGCGCCCGAA?TCCA????TTTGG?ACGAGGGCACGTTTGCCTGGGTGTCACACACGGCGTTGCCCCT??AATCCC??CC?GCC???CTGAATT?GGGCGGG?CGAG?????AGTAGGGTGCGTACGTTGGCCTCCCGCGA?CGTCTTC??GTCCCGGTTGGCCGAAAATCGAGCGTTGG?AGCGATTAGCACCACGACATTCGGTGGTT??GATGA?GACCCC??AATGATCAA?TGTCGTGCGCGTC??GCTC?GTGGAAGCGCT?CCGTGAATCTACT?CTTT?ACCAACGCGACCCCAG
Gomidesia_affinis               TCGAATCCTG?CCTAGCAGAATGACCAGAGAACTCGTAACGAA?CTCAATGGGG?ATGGT?GGGTTTTAT???CCCA?TCGT?CCCCTC?GA??CGCTC?GG?ATC?GCACGGG?CGCCTA?GAGCGCTTGGGCTTT???CTTGGCGGCACAACGAACCCCGGCGCGGAATGCGCCAAGGAACTTGAACAA?GAGAGCGATGCT???CCCATCACCCCAGACATGG?TGCGTGTGTGGGATGCCATGCAATCTCC?TATT?ATT???CATAAC?GACTCTCGGCAACGGATATCTCGGCTCTCGCATCGATGAAGAACGTAGCGAACTGCGATACTTGGTGTGAATTGCAGAATCCCGTGAACCATCGAGTCTTTGAACGCAAGTTGCGCCCGAA?GCCA????TTTGG?ACGAGGGCACGTTTGCCTGGGTGTCACACACGGCGTTGCCCCT??AATCCC??TC?GCC???TTCAATT?GGGCGGG?CGRG?????ACTCGGGTGCGTATGTTGGCCTCCCGCGA?CGACTTT??GTCCCGGTTGGCCCAAAATCGA??????????????????????????????????????????????????????????????????????????????????????????????????????????????????????????????????
Gomidesia_flagellaris           TCGAATCCTG?CCTAGCAGAATGACCAGAGAACTCGTAACGAA?ATCAATGGGG?ATGGT?GGGTTTTAT???CCCA?TCGT?CCC?TC?AA??CGCTC?GG?ATC?GCACGGG?CGCCTA?GAGCGCTTGGGCTTT???CTTGGCGGCACAACGAACCCCGGCGCGGAATGCGCCAAGGAACTTGAACAA?GAGAGCGATGCT???CCCATCACCCCAGACATGG?TGCGTGT??GGGATGCCATGCAATCTCC?TATT?ATT???CATAAC?GACTCTCGGCAACGGATATCTCGGCTCTCGCATCGATGAAGAACGTAGCGAACTGCGATACTTGGTGTGAATTGCAGAATCCCGTGAACCATCGAGTCTTTGAACGCAAGTTGCGCCCGAA?GCCA????TTTGG?ACGAGGGCACGTTTGCCTGGGTGTCACACACGGCGTTGCCCCT??AATCCC??TC?GCC???TTCAATT?GGGCGGG?CGGT?????ACTCGGGTGCGTATGTTGGCCTCCCGCGA?CGACTTT??GTCCCGGTTGGCCCAAAATCGAGCGCTGG?AGCGATTAGCACCACGACATTCGGTGGTT??GATGA?GACCCC??AATGATCAA?TGTCATGCGCGTC??GCTC?GTGCAAGTGCT?TCATGAATCTATT?CTTT?ACCAACGCGACCCCAG
Gomidesia_schaueriana           TCGAATCCTG?CGTAGCAGAACGACCAGAGAACTCGTAACGAA?CTCAATGGGG?ATGGT?GGGTTTTAT???CCCA?TAGT?CCC?TC?GA??CGCTC?GG?ATC?GCACGGG?CGCCTA?GAGCGCTTGGGCTTT???CTTGGCGGCACAACGAACCCCGGCGCGGAATGCGCCAAGGAACTTGAACAA?GAGAGCGATGCT???CCCATCACCCCAGACATGG?TGCGTGTGTGGGATGCCATGCAATCTCC?TATT?ATT???CATAAC?GACTCTCGGCAACGGATATCTCGGCTCTCGCATCGATGAAGAACGTAGCGAACTGCGATACTTGGTGTGAATTGCAGAATCCCGTGAACCATCGAGTCTTTGAACGCAAGTTGCGCCCGAA?GCCA????TTTGG?ACGAGGGCACGTTTGCCTGGGTGTCACACACGGCGTTGCCCCT??AATCCC??TC?GCC???TTCAATTT?GGCGGG?TGGG?????ACTCGGGTGCGTATGTTGGCCTCCCGCGA?CGACTTT??GTCCCGGTTGGCCCAAAATCGAGCGCTGG?AGCGATTAGCACCAGGACATTCGGTGGTT??GATGA?GACCCC??AATGATCAA?TGTCATGCGCGTC??GCTC?GTGTAAGTGCT?TCATGAATCTATT?CTTT?ACCAACGCGACCCCAG
Gossia_hillii                   TCGAATCCTG?CCCAGCAGAATGACCAGAGAACTCGTAATGAAA?TCAATGGGG?ACGGT?GGGTATTTAT??CCCA?TTGT?CCCT??CGA??CGCCC?GG?ATC?GCACGGG?TGCCTAGAG?CGCTCGGGCTTT???CTGGGCGGCACAACGAACCCCGGCGCGGAATGCGCCAAGGAACTTGAACAA?GAGAGCGATGCT???CCCATCACCCCAGACATGG?TGCGTGTTTGGGATGCCACGCGATCTCC?TATTTATT???CATAAC?GACTCTCGGCAACGGATATCTCGGCTCTCGCATCGATGAAGAACGTAGCGAACTGCGATACTTGGTGTGAATTGCAGAATCCCGTGAACCATCGAGTCTTTGAACGCAAGTTGCGCCCGAA?ACC?????TTCGG?TCGAGGGCACGTTTGCCTGGGTGTCACACACGGCGTTGCCCCC??AATCCC??TC?GCC???TTGAAT?TGGGCGGG?CGGG?????ATTGGGGTGCGTATATTGGCCTCCCGCGA?CGACTTC??GTCCCGGTTGGCCGAAAATCGAGCGCTGG?AGCGATTAGCACCACGGCATTTGGTGGTT??GATGA?GACCCC??AATGATCAA?TGTCGCATGCGTC??GCTC?GTGTAAGCGCT?ACATGAATCTACT?ATCT?ACCAACGCGACCCCAG
Gossia_inophloia                TCGAATCCTG?CCCAGCAGAATGACCAGAGAACTCGTAATGAA?CTCAATGGGG?ACGGT?GGGTTTTTAT??CCCA?TCGT?CCCT??CGA??CGCCC?GG?ATC?GCACGGG?CGCCTAGAG?CGCTCGGGCTTT???CTGGGCGGCACAACGAACCCCGGCGCGGAATGCGCCAAGGAACTTGAACAA?GAGAGCGATGCT???CCCATCACCCCAGACATGG?TGCGTGTTTGGGATGCCACGCGATCTCC?TATTTATT???CATAAC?GACTCTCGGCAACGGATATCTCGGCTCTCGCATCGATGAAGAACGTAGCGAACTGCGATACTTGGTGTGAATTGCAGAATCCCGTGAACCATCGAGTCTTTGAACGCAAGTTGCGCCCGAA?ACC?????TTCGG?TCGAGGGCACGTTTGCCTGGGTGTCACACACGGCGTTGCCCCC??AATCCC??TC?GCC???TTGAAT?TGGGCGGG?CGGG?????ATTGGGGTGCGTATATTGGCCTCCCGCGA?CGACTTC??GTCCCGGCTGGCCGAAAATCGAGCGCTGG?AGCGATTAGCACCACGGCATTTGGTGGTT??GATGA?GACCCC??AATGATCAA?TGTCGCATGCGTC??GCTC?GTGTAAGCGCT?ACATGAATCTACT?ATCT?ACCAACGCGACCCCAG
Hexachlamys_edulis              TCGAATCC?G?CCTAGCAGAATGACCAGAGAACTCGTAACGAA?CTCAATGGGG?ACGGT?GGGTTTTTTTT?CCCA?TCGG?CCC?TC?GA??CGCTC?GG?ATC?GCACGAG?CGCCTC?GAGCGCTCGTGCTTT?T?CGTAGCGGCACAACGAACTCCGGCGCGGAATGCGCCAAGGAACTCGAACAA?GAGAGCGATGCT???CCCATCACCCCAGACATGG?TGCGTGTGTGGGATGCCATGCGATCTCCCTATT?ATT???CATAAC?GACTCTCGGCAACGGATATCTCGGCTCTCGCATCGATGAAGAACGTAGCGAACTGCGATACTTGGTGTGAATTGCAGAATCCCGTGAACCATCGAGTCTTTGAACGCAAGTTGCGCCCGAA?GCCA????TTTGG?TCGAGGGCACGTTTGCCTGGGTGTCACACACGGCGTTGCCCCT??AATCTCTCTC?GCC???TTGAATG?GGGCGGGACAGG?????AGGCGGGTGCGTATATTGGCCTCCCGCGA?CGACTTC??GTCCCGGTTGGCCCAAAATCGAGCGTTGG?AGCGATTAGCACCMCGACATTCGGTGGTT??GATGA?GACCCC??AATGATCAA?TGTCGTGCACGTC??GCTC?GCAAAAGCGCT?CCACGAATCTACT?ATTATACCAACGCGACCCCAG
Hexachlamys_hamiltonii          TCGATTCCTG?CCTAGCAGAATGACCAGAGAACTCGTAACGAA?CTCAACGGGG?ACGGT?GGGTTTTTTT??CCCA?TCGC?ACC?T?GGA??CGCTC?GG?ATC?GCACGGG?CGCCTC?GAGCGCTCGGGCTTT?T?CTCAGCGGCACAACGAACCCCGGCGCGGAATGCGCCAAGGAACTCGAACAA?GAGAGCGATGCT???CCCGTCACCCCAGACATGG?TGCGTGTGCGGGATGCCATGCGATCTCCCTATT?ATT???CATAAC?GACTCTCGGCAACGGATATCTCGGCTCTCGCATCGATGAAGAACGTAGCGAACTGCGATACTTGGTGTGAATTGCAGAATCCCGTGAACCATCGAGTCTTTGAACGCAAGTTGCGCCCGAA?GCCA????TTTGG?ACGAGGGCACGTTTGCCTGGGTGTCACACACGGCGTTGCCCCT??AATCTCTCTCCGCC???TTGAATG?GGGTGGGGCAGG?????AGGTGGGTGCGTATGTTGGCCTCCCGCGA?CGACTTC??GTCCCGGTTGGCCCAAAATCGAGCGTTGG?AGCGATTAGCACCACGACATTCGGTGGTT??GATGA?GACCCC??AGCGATCAA?TGTCGTGGACGTC??GCTT?GTGAAAGCGCT?CAACGAATCTATT?ATTTTACCAACGCGACCCCAG
Hexachlamys_itatiaiensis        TCGATTCCTG?CCTAGCAGAATGACCAGAGAACTCGTAACGAA?CTCAATGGGG?ACGGT?GGGTTTTTTTT?CCCA?TCGC?CCC?TC?GA??CGCTA?GG?ATC?GCACGGG?CGCCTC?GAGCGCT?GGGCTTT?T?CTCAGCGGCACAACGAACCCCGGCGCGGAATGCGCCAAGGAACTCGAACAA?GAGAGCGATGCT???CCCGTCACCCCAGACATGG?TGCGTGTGCGGGATGCCATGCGATCTCCCTATT?ATT???CATAAC?GACTCTCGGCAACGGATATCTCGGCTCTCGCATCGATGAAGAACGTAGCGAACTGCGATACTTGGTGTGAATTGCAGAATCCCGTGAACCATCGAGTCTTTGAACGCAAGTTGCGCCCGAA?GCCA????TTTGG?ACGAGGGCACGTTTGCCTGGGTGTCACACACGGCGTTGCCCCT??AATCTCTCTCCGCC???TTGAATG?GGGCGGGGCAGG?????AGGCGGGTGCGTATGTTGGCCTCCCGCGA?CGATTTC??GTCCCGGTTGGCCCAAAATCGAGCGTTGG?AGCGATTAGCACCACGACATTCGGTGGTT??GATGA?AACCCC??AGCGATCAA?TGTCGTGGACGTC??GCTT?GTGAAAGCGCT?CAACGAATCTATT?ATTTTACCAACGCGACCCCAG
Legrandia_concinna              TCGAATCCTG?CCTAGCAGAATGACCAGAGAACTCGTAACAAA?CTCAATGGGG?ACGGT?GGGTTTATCT??CCCA?TCGT?CCC?TC?GA??CGCTC?GG?ATG?GCACGGG?CGCCTA?GAGCGCTCGGGCTTT?T?CTTGGCGGCACAACGAACCCCGGCGCGGAATGCGCCAAGGAACTTGAACAA?GAGAGCGATGCT???CCCATCACCCCAGACATGG?TGTGTGTGTGGGATGCCATGCAATCTCC?TATT?ATT???CATAAC?GACTCTCGGCAACGGATATCTCGGCTCTCGCATCGATGAAGAACGTAGCGAACTGCGATACTTGGTGTGAATTGCAGAATCCCGTGAACCATCGAGTCTTTGAACGCAAGTTGCGCCCGAA?GCCA????TTTGG?TCGAGGGCACGTTTGCCTGGGTGTCACACACGGCGTTGCCCCT??AATCCC??TC?GCC???TTGAATT?GGGCGGG?CAGG?????ACTCGGGTGCGTATATTGGCCTCCCGCGA?CGTCTTC??GTCCCGGTTGGCCCAAAATCGAGCGTTGG?AGCGATTAGCACCACGACATTCGGTGGTT??GATGA?GACCCC??AATGAACAA?TGTCGTGCGCGTC??GCCC?GTACAAGCGCT?CCATGAATCTACT?CTTT?ACCAACGCGACCCCAG
Lenwebbia_prominens             ????????????????????????????????????????????????????????????????????????????????????????????????????????????????????????????????????????????????????????????????????????????????????????????????????????????????????????????????????????????????????????????????????????????????????????????????????????????????????????????????????????????????????????????????????????????????????????????????????????????????????????????????????????????????????????????????????????????????????????????????????????????????????????????????????????????????????????????????????????????????????????????????????????????????????????????????????????????????????????????????????????????????????????????????????????????????
Lophomyrtus_bullata             TCGAATCCTG?CCTAGCAGAATGACCAGAGAACTCGTGATGAA?CTCAATAGGG?ATGGT?GGGATTTTTTT?CCCA?TCGT?CCC?TC?GA??CGCTC?GG?ATC?GCACGGG?CGCCCA?GAGCGCTCGGGCTTT???CTTGGCGGCACAACGAACCCCGGCGCGGAATGCGCCAAGGAACTTAAACAA?GAGAGCGATGCT???CCCATCACCCCAGACATGG?TGCGTGTTTGGGATGCCATGCAATCTCC?TATT?ATT???CATAAC?GACTCTCGGCAACGGATATCTCGGCTCTCGCATCGATGAAGAACGTAGCGAACTGCGATACTTGGTGTGAATTGCAGAATCCCGTGAACCATCGAGTCTTTGAACGCAAGTTGCGCCCGAA?GCCA????TTTGG?TCGAGGGCACGTTTGCCTGGGTGTCACACGCGGCGTTGCCCCT??AATCCC??TC?GCC???TTGAATT?GGGCGGG?CAGG?????ACTCGGGTGCGTATGTTGGCCTCCCGCGA?CGACTTT??GTCCCGGTTGGCCCAAAATCGAGCGCTGG?AGCGATTAGCACCACGACATTCGGTGGTT??GATGA?GACCCC??AATGGTCAA?TGTCGGGCGCGTC??GCTC?GTGCAAGCGCT?CCACGAATCTACT?MTTT?ACCAACGCGACCCCAG
Lophomyrtus_obcordata           TCGAATCCTG?CCTAGCAGAATGACCAGAGAACTCGTGATGAA?CTCAATAGGG?ATGGT?GGGTTTTTTTT?CCCA?TCGT?CCC?TC?GA??CGCTC?GG?ATC?GCACGGG?CGCCCA?GAGCGCTCGGGCTTT???CTTGGYGGCACAACGAACCCCGGCGCGGAATGCGCCAAGGAACTTAAACAA?GAGAGCGATGCT???CCCATCACCCCAGACATGG?TGCGTGTTTGGGATGCCATGCAATCTCC?TATT?ATT???CATAAC?GACTCTCGGCAACGGATATCTCGGCTCTCGCATCGATGAAGAACGTAGCGAACTGCGATACTTGGTGTGAATTGCAGAATCCCGTGAACCATCGAGTCTTTGAACGCAAGTTGCGCCCGAA?GCCA????TTTGG?TCGAGGGCACGTTTGCCTGGGTGTCACACACGGCGTTGCCCCT??AATCCC??TC?GCC???TTGAATT?GGGCGGG?CAGG?????ACTCGGGTGCGTATGTTGGCCTCCCGCGA?CGACTTT??GTCCCGGTTGGCCCAAAATCGAGCGCTGG?AGCGATTAGCACCACGACATTCGGTGGTT??GATGA?GACCCC??AATGGTCAA?TGTCGGGCGCGTC??GCTC?GTGCAAGCGCT?CCACGAATCTACT?ATTT?ACCAACGCGACCCCAG
Luma_apiculata                  TCGAATCCTG?CCCAGCAGAATGACCAGAGAACTCGTAACGAA?CTCAATGGGG?ACAGT?GTGTCTTTT???CCCA?TCGT?CCC?TC?GA??CGCTC?GG?ATC?GCACGGG?CGCCTA?GAGCGCTCGGGCTTT???CTTGGCGGCACAACGAACCCCGGCGCGGAATGCGCCAAGGAACTTGAACAA?GAGAGCGATGCT???CCCATCACCCCATACATGG?TGCGTGTGTGGGATGCCATGCAATCTCC?TATT?ATC???CATAAC?GACTCTCGGCAACGGATATCTCGGCTCTCGCATCGATGAAGAACGTAGCGAACTGCGATACTTGGTGTGAATTGCAGAATCCCGTGAACCATCGAGTCTTTGAACGCAAGTTGCGCCCGAA?GCCA????TTTGG?ACGAGGGCACGTTTGCCTGGGTGTCACACACGGCGTTGCCCCT??AATCCC??TC?GCC???TTGAATT?GGGCGGG?CGGG?????ACTCGGGTGCGTATATTGGCCTCCCGCGA?CGACTTC??GTCTCGGTTGGCCCAAAATCGAGCGCTGG?AGCGATTAGCACCACGACATTCGGTGGTT??GATGA?GACCCC??AATGATCAA?TGTCATGCGCGTC??GCTC?GCACGAGCGCT?CCACGAATCTACT?CTTT?ACCAACGCGACCCCAG
Luma_chequen                    TCGAATCCTG?CCCAGCAGAATGACCAGAGAACTCGTAACGAA?CTCAATGGGG?ATGGT?GGGTCTTTT???CCCA?TCGT?CCC?TC?GA??CGCTC?GG?ATC?GCGCGGG?CGCCTA?GAGCGCTCGGGCTTT???CTTGGCGGCACAACGAACCCCGGCGCGGAATGCGCCAAGGAACTTGAACAA?GAGAGCGATGCT???CCCATCACCCCATACATGG?TGCGTGCGTGGGATGCCATGCAATCTCC?TATT?ATC???CATAAC?GACTCTCGGCAACGGATATCTCGGCTCTCGCATCGATGAAGAACGTAGCGAACTGCGATACTTGGTGTGAATTGCAGAATCCCGTGAACCATCGAGTCTTTGAACGCAAGTTGCGCCCGAA?GCCA????TTTGG?ACGAGGGCACGTTTGCCTGGGTGTCACACACGGCGTTGCCCCT??AATCCC??TC?GCC???TTGAATT?GGGCGGG?CGGG?????ACTCGGGTGCGTATATTGGCCTCCCGCGA?CGACTTC??GTCTCGGTTGGCCCAAAATCGAGCGCTGG?AGCGATTAGCACCACGACATTCGGTGGTT??GATGA?GACCCC??AATGATCAA?TGTCATGCGCGTC??GCTC?GCACGAGTGCT?CCAAGAATCTACT?CTTT?ACCAACGCGACCCCAG
Marlierea_eugeniopsoides        TCGAATCCTG?CCTAGCAGAATGACCAGAGAACTCGTAAMGAA?CACAATGGGG?ATGGC?GGGTTTTTTTT?CCCA?TCGT?CCC?TC?GA??CGCTC?GG?ATC?GCACGGG?CGCCTA?GCGCGCTCGAGCTTT?T?CTCGGCGGCACAACGAACCCCGGCGCGGAATGCGCCAAGGAACTTGAACAA?GAGAGCGATGCT???CCCATCACCCCAGACATGG?TGCGTGTATGGGATGCCACGCAATCTCC?TATT?ATT???CATAAC?GACTCTCGGCAACGGATATCTCGGCTCTCGCATCGATGAAGAACGTAGCGAACTGCGATACTTGGTGTGAATTGCAGAATCCCGTGAACCATCGAGTCTTTGAACGCAAGTTGCGCCCGAA?GCCA????TTCGG?ACGAGGGCACGTTTGCCTGGGTGTCACACACGGCGTTGCCCCT??AATCCC??TC?GCC???TTGAATC?GGGCGGG?CGGG?????ACTCGGGTGCGTATGTTGGCCTCCCGTGA?CGACTTT??GTCCCGGTTGGCCCAAAATCGAGCGCTGG?AGCGATTAGCACCACGACATTCGGTGGTT??GATGA?GACCCC??AATGATCAA?TGTCATGCGCATC??GCTC?GTGCAAGTGCT?CCACGAATCTGCT?CTTT?ACCAACGCGACCCCAG
Marlierea_racemosa              TCGAATCCTG?CCTAGCAGAATGACCAGAGAACTCGTAACGAA?CTCAATGGGG?ATGGT?GGGTATTTTTTTCCCA?TCGT?CCC?TC?GA??CGCTC?GG?ATC?GCACGGG?CGCCTA?GAGCGCTCGAGCTTT???CTCGGCGGCACAACGAACCCCGGCGCGGAATGCGCCAAGGAACTTGAACAA?GAGAACGATGCT???CCCATCACCCCAGACATGG?TGCGTGTATGGGATGCCATGCAATCTCC?TATT?ATT???CATAAC?GACTCTCGGCAACGGATATCTCGGCTCTCGCATCGATGAAGAACGTAGCGAACTGCGATACTTGGTGTGAATTGCAGAATCCCGTGAACCATCGAGTCTTTGAACGCAAGTTGCGCCCGAA?GCCA????TTTGG?ACGAGGGCACGTTTGCCTGGGTGTCACACACGGCGTTGCCCCT??AATCCC??TC?GCC???TTGAATC?GGGCGGG?CGGG?????ACTCGGGTGCGTATGTTGGCCTCCCGTGA?CGACTTT??GTCCCGGTTGGCCCAAAATCGAGCGCTGG?AGCGATTAGCACCACGACATTCGGTGGTT??GATGA?GACCCC??AATGATCAA?TGTCATGCGCGTC??GCTC?GTGCAAGTGCT?CCACGAATCTGCT?CTTT?ACCAACGCGACCCCAG
Metrosideros_perforata          TCGAATCCTG?CCTAGCAGAATGACCAGAGAACCAGTAACAAA?CTCAATGGGG?ACGGT?GGGCTTTG????CCCG?ACGT?CCCT??CGA??CGCTTTGG?ATA?GCGCGGG?TGCCTAGAG?CGCTCGGGCTTT?T?CTTAGCGGCACAACGAACCCCGGCGCGGAATGCGCCAAGGAACTTGAACAA?GAGAGCGATGCT???CCCATCACCCCAGACATGG?TGCGTGCTTGGGATGCCATGCAATCTCC?TATT?ATT???CATAAC?GACTCTCGGCAACGGATATCTCGGCTCTCGCATCGATGAAGAACGTAGCGAACTGCGATACTTGGTGTGAATTGCAGAATCCCGTGAACCATCGAGTCTTTGAACGCAAGTTGCGCCCGAA?GCCA????TTCGG?TCGAGGGCACGTTTGCCTGGGTGTCACACATGGCGTTGCCCCT??AATCCC??TC?GCC???CTGAAT?TGGGCGGG?TAGG?????ACTTGGGTGCGTATGTTGGCCTCCCGTGA?CGACCTT??GTCCCGGTTGGCCCAAAAACGAGCGTCGG?AGCGATTAGCACCACGACATTCGGTGGTT??GATGA?GACCCCCCAATGATCAA?TGTCGTGCGTGCC??GCTC?ATGCGCATGCT?CCACGAATCTAAT?CTTT?ACCAACGCGACCCCAG
Myrceugenia_alpigena            TCGAATCCTG?CCTAGCAGAATGACCAGAGAACTCGTAACGAA?CAAAATGGGG?ACGGT?GGGTTTTTT???CCCA?TCGT?CCC?TC?GA??CGCTC?GG?ATC?GCAAGGG?CGCCTA?GTGCGCCCGGGCTTT???CTTGGCGGCACAACGAACCCCGGCGCGGAATGCGCCAAGGAACTTGAACAA?GAGAGCGATGCT???CCCATCACCCCAGACATGG?TGCGTGTGTGGGATGCCATGCAATCTCC?TATT?ATT???CATAACCGACTCTCGGCAACGGATATCTCGGCTCTCGCATCGATGAAGAACGTAGCGAACTGCGATACTTGGTGTGAATTGCAGAATCCCGTGAACCATCGAGTCTTTGAACGCAAGTTGCGCCCGAA?GCCA????TTTGG?TCGAGGGCACGTTTGCCTGGGTGTCACACACGGCGTTGCCCCT??AATCCC??TC?GCC???TTGAATT?GGGCGGG?CGGG?????ACTCGGGTGCGTATGTTGGCCTCCCGCGA?CGACTTT??GTCCCGGTTGGCCCAAAATCGAGCGCTGG?AGCGATTAGCACCACGACATTCGGTGGTT??GATGA?GACCCC??AATGATCAA?TGTCATGCGCGTC??GCTC?GTGCAAGCGCT?CCATGAATCTACT?CTTT?ACCAAC??????????
Myrceugenia_lanceolata          TCGAATCCTG?CCTAGCAGAATGACCAGAGAACTCGTAACGAA?CAAAATGGGG?ACGGT?GGGTTTTTTT??CTCA?TCGT?CCC?TC?GA??CGCTC?GG?ATC?GCAAGGG?CGCCTA?GTGCGCTCGGGCTTT???CTTGGCGGCACAACGAACCCCGGCGCGGAGAGCGCCAAGGAACTTGAACAA?GAGAGCGATGCT???CCCATCACCCCAGACATGG?TGCGTG???????????????????????????????????????????CTCTCGGCAACGGATATCTCGGCTCTCGCATCGATGAAGAACGTAGCGAACTGCGATACTTGGTGTGAATTGCAGAATCCCGTGAACCATCGAGTCTTTGAACGCAAGTTGCGCCCGAA?GCCA????TTTGG?ACGAGGGCACGTTTGCCTGGGTGTCACACACGGCGTTGCCCCT??AATCCC??TC?GCC???TTGAATT?GGGCGGG?CGGG?????ACTCGGGTGGGTATGTTGGCCTCCCGCGA?CGACTTT??GTCCCGGTTGGCCCAAAATCGAGCGCTGG?AGCGATTAGCACCACGACATTCGGTGGTT??GATGA?GACCCC??AATGATCAA?TGTCATGCGCGTC??GCTC?GTGCAAGCGCT?CCATGAATCTACC?ATTT?ACCAACGCGACCCCAG
Myrceugenia_leptospermoides     TCGAATCCTG?CCTAGCAGAATGACCAGAGAACTCGTAACGAA?CAAAATGGGG?ACGGT?GGGTTTTTT???CCCA?TCGT?CCC?TC?GA??CGCTC?GG?ATC?GCAAGGG?CGCCTA?GTGCGCTCGGGCTTT???CTTGGCGACACAACGAACCCCGGCGCGGAATGCGCCAAGGAACCTGAACAA?GAGAGCGATGCT???CCCATCACCCCAGACATGG?TGCGTGTGTGGGATGCCATGCAATCTCC?TATT?ATT???CATAAC?GACTCTCGGCAACGGATATCTCGGCTCTCGCATCGATGAAGAACGTAGCGAACTGCGATACTTGGTGTGAATTGCAGAATCCCGTGAACCATCGAGTCTTTGAACGCAAGTTGCGCCCGAA?GCCA????TTTGG?ACGAGGGCACGTTTGCCTGGGTGTCACACACGGCGTTGCCCCA??AATCCC??TC?GCC???TTGAATT?GGGCGGG?CGGG?????ACTCGGGTGCGTATGTTGGCCTCCCGCGA?CGACTTT??GTCCCGGTTGGCCCAAAATCGAGCGCTGG?AGCGATTAGCACCACGACATTCGGTGGTT??GATGA?GACCCC??AATGATCAA?TGTCGGGCGCGTC??GCTC?GTGCAAGTGCT?CCATGAATCTACC?ATTT?ACCAACGCGACCCCA?
Myrceugenia_ovata               TCGAATCCTG?CCTAGCAGAATGACCAGAGAACTCGTAACGAA?CAAAACGGGG?GCGGT?GGGTTTTTT???CCCA?TCGT?CCC?TC?GA??CGCTC?GG?ATC?GCAAGGG?CGCCTA?GCGCGCTCGGGCTTT???CTCGGCGGCACAACGAACCCCGGCGCGGAATGCGCCAAGGAACTTGAACAA?GAGAGCGATGCT???CCCATCACCCCAGACATGG?TGCGTGTGTGGGATGCCATGCAATCTCC?TATT?ATT???CATAAC?GACTCTCGGCAACGGATATCTCGGCTCTCGCATCGATGAAGAACGTAGCGAACTGCGATACTTGGTGTGAATTGCAGAATCCCGTGAACCATCGAGTCTTTGAACGCAAGTTGCGCCCGAA?GCCA????TTTGG?ACGAGGGCACGTTTGCCTGGGTGTCACACACGGCGTTGCCCCT??AAATCC?CTC?GCC???TTGAATT?GGGCGGG?CGGG?????ACTCGGGTGCGTATGTTGGCCTCCCGCGA?CGGCTTT??GTCCCGGTTGGCCCAAAATCGAGCGCTGG?AGCGATTAGCACCACGRCATTCGGTGGTT??GATGA?GACCCC??AATGATCAA?TGTCGTGCGCGTC??GCTC?GTGCAAGCGCT?CCACGAATCTACT?CTTT?ACCAACGCGACCCCAG
Myrcia_coumeta                  TCGAATCCT????TAGCGGAATGACCAGAGAACTCGTAATGAA?CTCAATGGGG?ATGGT?GGGTTTTTT???CCCA?TCGT?CCC?TC?GA??CGCTT?CG?ATC?GCACGGG?CGCCTA?GCGCGTTCGGGCAAT???CTTGGCGGCACAACGAACCCCGGCGCGGAATGCGCCAAGGAACTTGAACAAAGAGAGCGATGCTGCTCCCATCACCCCAGACATGG?TGCGTGCGTGGGATGCCATGCAATCTCC?TATT?ATT???CATAAC?GACTCTCGGCAACGGATATCTCGGCTCTCGCATCGATGAAGAACGTAGCGAACTGCGATACTTGGTGTGAATTGCAGAATCCCGTGAACCATCGAGTCTTTGAACGCAAGTTGCGCCCGAA?TCCA????TTTGG?ACGAGGGCACGTTTGCCTGGGTGTCACACACGGCGTTGCCCCT??AACCCC??TC?GCC???TTGAATT?GGGCGGG?TGGGGACTCACTCGGGTGCGTATGTTGGCCTCCCGCGA?CGACTTT??GTTCCGGTTGGCCCAAAATCGAGCGCTGG?AGCGATTAGCACCACGACATTCGGTGGTT??GATGA?GACCCC??AATGATCAAATGTCATGCGCGTC??GCTC?GTGCGAGCGCT?CCACGAATCTACT?CTTT?ACCAACGCGACCCCAG
Myrcia_racemosa                 TCGAATCCTG?CCTAGCAGAATGACCAGAGAACTAGTAACGAA?CTCAATGGGG?ATGGTGGGGTCTTTT???CCCA?TCGT?CCC?TA?GACACGCTC?GG?ATC?GCACGGG?CGCCCA?GAGCGCTCGGGCTTT?T?CTTGGCGGCACAACGAACCCCGGCGCGGAATGCGCCAAGGAACTTGAACAA?GAGAGCGATGCT???CCCATCAGCCCAGACATGG?TGCGTGTGTGGGATGCCATGCAATCTCC?TATT?ATT???CATAAC?GACTCTCGGCAACGGATATCTCGGCTCTCGCATCGATGAAGAACGTAGCGAACTGCGATACTTGGTGTGAATTGCAAAATCCCGTGAATCATCGAGTCTTTGAACGCAAGTTGCGCCCGAA?GCCATCTTTTTGG?ACGAGGGCACGTTTGCCTGGGTGTCACAAACGGCGTTGCCCCT??AATCCC??TC?GCC???TTGAATT?GGGCGGG??????????ACTCGGGTGCGTATGTTGGCCTCCCGCGA?CGATTTT??GTCCCGGTTGGCCCAAAATCGAGCGCTGG?AGCGATCAGCACCACGACATTCGGTGGTT??GATGA?GACCCC??AATGATCAA?TGTCATGTGCRTC??GCTC?GTGCAAGTGCT?CCACGAATCTACT?CTTTTACCAACGCGACCCCAG
Myrcia_saxatilis                TCGAATCCTG?CCTAGCAGAATGACCAGAGAACTCGTAACGAA?CTCAATGGGG?ATGGTGGGGTTTTTTT??CCCA?TCGT?CCC?TC?GA??CGCTC?GG?ATC?GCACGGG?CGCCTA?GAGCGCTCGGGCTTT???CTTAGCGGTACAACGAACCCCGGCGCGGAATGCGCCAAGGAACTCGAACAA?GAGAGCGATGCT???CCCATCACCCCAGACATGG?TGCGTGCATGGGATGCCATGCAATCTCC?TATT?ATT???CATAAC?GACTCTCGGCAACGGATATCTCGGCTCTCGCATCGATGAAGAACGTAGCGAACTGCGATACTTGGTGTGAATTGCAGAATCCCGTGAACCATCGAGTCTTTGAACGCAAGTTGCGCCCGAA?GCCATTTTTTTGG?ACGAGGGCACGTTTGCCTGGGTGTCACACACGGCGTTGCCCCA??AATCCC??TC?GCC???TTGAATT?GGTCGGG?CGGG?????ACTCGGGTGCGTATGTTGGCCTCCCGCGA?CGACCTT??GTCCCGGTTGGCCCAAAATCGAGCGCTGG?AGCGATTAGCACCACGACATTCGGTGGTT??GATGA?GACCCC??AATGATCAA?TGTCATGCGCGTC??GCTC?GTGCAGGTGCT?CCACGAATCTACT?CTTTTACCAACGCGACCCCAG
Myrcianthes_cisplatensis        TCGAATCCTG?CCTAACAGAATGACCAGAGAACTCGTAACGAA?CTCAATGGGGGACGGT?GGGCTTTTTT??CCCA?TCGT?CCC?TC?GA??CGCTC?GG?ATC?GCACGGG?CGCCCA?GAGCGCTCGGGCTTT???CCCGGCGGCACAACGAACCCCGGCGCGGAATGCGCCAAGGAACTCGAACAA?GAGAGCGATGCT???CCCACCACCCCAGACATGG?TGCGTGCGTGGGATGCCATGCAATCTCC?TATT?ATT???CATAACCGACTCTCGGCAACGGATATCTCGGCTCTCGCATCGATGAAGAACGTAGCGAACTGCGATACTTGGTGTGAATTGCAGAATCCCGTGAACCATCGAGTCTTTGAACGCAAGTTGCGCCCGAA?ACCG????TTTGG?TCGAGGGCACGTTTGCCTGGGTGTCACACACGGCGTTGCCCCT??AATCCC??TC?GCC???TTGAATTTGGGCGGG?CAGG?????ACTCGGGTGCGTATGTTGGCCTCCCGCGA?TGACTTC??GTCCCGGTTGGCCCAAAATCGAGCGCTGG?AGCGATTAGCACCACGACATTCGGTGGTT??GATGA?GACCCC??AATGATCAA?TGTCGTGCGCGTC??GCTC?GTGCGAGCGTT?CCATGAATCTACT?CT???ACCAAC??????????
Myrcianthes_cisplatensis_GABY11 ??????????????????????????????????????????????????GGGGGACGGT?GGGCCTTTTT??CCCA?TCGT?CCC?TC?GA??CGCTC?GG?ATC?GCACGGG?CGCCCA?GAGCGCTCGGGCTTT???CCCGGCGGCACAACGAACCCCGGCGCGGAATGCGCCAAGGAACTCGAACAA?GAGAGCGATGCT???CCCACCACCCCAGACATGG?TGCGTGCGTGGGATGCCATGCAATCTCC?TATT?ATT???CATAAC?GACTCTCGGCAACGGATATCTCGGCTCTCGCATCGATGAAGAACGTAGCGAACTGCGATACTTGGTGTGAATTGCAGAATCCCGTGAACCATCGAGTCTTTGAACGCAAGTTGCGCCCGAA?ACCG????TTTGGTC?GAGGGCACGTTTGCCTGGGTGTCACACACGGCGTTGCCCCT??AATCCC??TC?GCC???TTGAATTTGGGCGGG?CAGG?????ACTCGGGTGCGTATGTTGGCCTCCCGCGA?TGACTTC??GTCCCGGTTGGCCCAAAATCGAGCGCTGG?AGCGATCAGCACCACGACATTCGGTGGTT??GATGA?GACCCC??AATGATCAA?TGTCGTGCGCGTC??GCTC?GTGCGAGCGTT?CCATGAATCTACT?CT???ACCAACGCGACCCCAG
Myrcianthes_fragrans            TCGAATCCTG?CCTAGCAGAATGACCAGAGAACTCGTAA?GAA?CTCWRTGGGGGACG?T?GGGTTTTCT???CTCA?TCGT?CCC?T??GA??CGCTC?GG?ATC?GCACGGG?CGCCTA?GAGCGCTCGGGCTTT?T?CCCGGCGGCACAACGAACCCCGGCGCGGAATGCGCCAAGGAACTCGAACAA?GAGAGCGGTGCT???CCCACCACCCCAGACATGG?TG?GTGTGTGGGATGCCATGCAATCTCC?TATT?ATT???CATAAC?GACTCTCGGCAACGGATATCTCGGCTCTCGCATCGATGAAGAACGTAGCGAACTGCGATACTTGGTGTGAATTGCAGAATCCCGTGAACCATCGAGTCTTTGAACGCAAGTTGCGCCCGAA?ACCG????TTTGG?TCGAGGGCACGTTTGCCTGGGTGTCACACATGGCGTTGCCCCT??AATCCT???????????????????????????????????????CGGGTGCGTATGCTGGCCTCCCGCGA?TGACTTC??GTCCCGGTTGGCCCAAAAACGAGCGCTGG?AGCGATTAGCACCACGACATTCGGTGGTT??GATGA?GACCCC??AATGATCAA?TGTCGTGCGCGTC??GCTC?GTGGAAGCGTT?TCATGAATCTACT?CT???ACCAACGCGACCCCAG
Myrcianthes_pseudomato          TCGAATCCTG?CCTAGCAGAATGACCAGAGAACTCGTGACGAA?CTCAATGGGGGACGGT?GGGTTTTTTT??CCCA?TCGT?CCC?TC?GA??CGCTC?GG?ATC?GCACGGG?CGCCTA?GAGCGCTCGGGCTTT???CTTGGCGGCACAACGAACCCCGGCGCGGAATGCGCCAAGGAACTCGAACAA?GAGAGCGATGCT???CCCACCACCCCAGACATGG?TGCGTGTGTGGGATGCCATGCAATCTCC?TATT?ATT???CATAAC?GACTCTCGGCAACGGATATCTCGGCTCTCGCATCGATGAAGAACGCAGCGAACTGCGATACTTGGTGTGAATTGCAGAATCCCGTGAACCATCGAGTCTTTGAACGCAAGTTGCGCCCGAA?GCCA????TTTGG?ACGAGGGCACGTTTGCCTGGGTGTCACACACGGCGTTGCCCCT??AATCCC??TC?GCC???TTGAAATTGGGCGGG?AAGG?????ACTCGGGCGCGTATGTTGGCCTCCCGCGA?CGACTTC??GTCCCGGTTGGCCCAAAATCGAGCGCTGG?AGCGATTAGCACCACGACATTCGGTGGTTTTGATGA?GACCCC??AATGAGCAG?TGTCGTGCGCGTC??GCTC?GTGCAAGCGTT?TAATGAATCTACT?CT???ACCAACGCGACCCCAG
Myrcianthes_pseudomato_GABY15   ??????????????????????????????????????????????????GGGGGACGGT?GGGTTTTTTT??CCCA?TCGT?CCC?TC?GA??CGCTC?GG?ATC?GCACGGG?CGCCTA?GAGCGCTCGGGCTTT???CTTGGCGGCACAACGAACCCCGGCGCGGAATGCGCCAAGGAACTCGAACAA?GAGAGCGATGCT???CCCACCACCCCAGACATGG?TGCGTGTGTGGGATGCCATGCAATCTCC?TATT?ATT???CATAAC?GACTCTCGGCAACGGATATCTCGGCTCTCGCATCGATGAAGAACGTAGCGAACTGCGATACTTGGTGTGAATTGCAGAATCCCGTGAACCATCGAGTCTTTGAACGCAAGTTGCGCCCGAA?GCCA????TTTGGTC?GAGGGCACGTTTGCCTGGGTGTCACACACGGCGTTGCCCCT??AATCCC??TC?GCC???TTGAAATTGGGCGGG?AAGG?????ACTCGGGCGCGTATGTTGGCCTCCCGCGA?CGACTTC??GTCCCGGTTGGCCCAAAATCGAGCGCTGG?AGCGATTAGCACCACGACATTCGGTGGTTTTGATGA?GACCCC??AATGAGCAG?TGTCGTGCGCGTC??GCTC?GTGCAAGCGTT?TAATGAATCTACT?CT???ACCAACGCGACCCCAG
Myrcianthes_pungens             TCGAATCCTG?CCTAGCAGAATGACCAGAGAACTCGTGACGAA?CTCAATGGGGGACGGT?GGGTTCTTTT??CCCA?TCGTT?CC?TC?GA??CGCTC?GG?ATC?GCACGGG?CGCCTA?CAGCGCTTGAGCTTT???CTTGGCGGCACAACGAACCCCGGCGCGGAATGCGCCAAGGAACTCGAACAA?GAGAGCGATGCT???CCCACCACCCCAGACATGG?TGCGTGTGTGGGATGCCATGCAATCTCC?TATT?ATT???CATAAC?GACTCTCGGCAACGGATATCTCGGCTCTCGCATCGATGAAGAACGTAGCGAACTGCGATACTTGGTGTGAATTGCAGAATCCCGTGAACCATCGAGTCTTTGAACGCAAGTTGCGCCCGAA?GCCA????TTCGG?TCGAGGGCACGTTTGCCTGGGTGTCACACACGGCGTTGCCCCT??AATCCC??TC?GCC???TTGAATTTGGGCGGS?MAGG?????ACTCGGGCGCGTATGTTGGCCTCCCGCGA?CGACTTC??GTCCCGGTTGGCCCAAAATCGAGCGCTGG?AGCGATTAGCACCACGAMATTCGGTGGTTTTGATGA?GACCCC??AATGAGCAG?TGTCGTGCGCGTC??GCTC?GTGCATGCGTT?CCGTGAATCTACT?CT???ACCAACGCGACCCCAG
Myrcianthes_pungens_GABY6       ??????????????????????????????????????????????????GGGGGACGGT?GGGTTCTTTT??CTCA?TCGT?TCC?TC?GA??CGCTC?GG?ATC?GCACGGG?CGCCTA?GAGCGCTCGAGCTTT???CTTGGCGGCACAACGAACCCCGGCGCGGAATGCGCCAAGGAACTCGAACAA?GAGAGCGATGCT???CCCACCACCCCAGACATGG?TGCGTGTGTGGGATGCCATGCAATCTCC?TATT?ATT???CATAAC?GACTCTCGGCAACGGATATCTCGGCTCTCGCATCGATGAAGAACGTAGCGAACTGCGATACTTGGTGTGAATTGCAGAATCCCGTGAACCATCGAGTCTTTGAACGCAAGTTGCGCCCGAA?GCCA????TTTGGTC?GAGG?CACGTTTGCCTGGGTGTCACACACGGCGTTGCCCCT??AATCCC??TC?GCC???TTGAATTTGGGCGGG?CAGG?????ACTCGGGCGCGTATGTTGGCCTCCCGCGA?CGACTTC??GTCCCGGTTGGCCCAAAATCGAGCGCTGG?AGCGATTAGCACCACGACATTCGGTGGTTTTGATGA?GACCCC??AATGAGCAG?TGTCGTGCGCGTC??GCTC?GTGCATGCGTT?CCGCGAATCTACT?CT???ACCAACGCGACCCCAG
Myrciaria_cauliflora            TCGAATCCTG?CCTAGCAGAATGACCAGAGAACCCGTAACGAA?CTCAATGGGG?ACGGT?GGGTCTTTT???CCCA?TCGT?CCC?TC?GA??CGCTC?GG?ATC?GCACGGG?CGCCTA?GAGCGCTCGGGCTTT???CTTGGCGGCACAACGAACCCCGGCGCGGAATGCGCCAAGGAACTCGAACAA?GAGAGCGATGCT???CCCACCACCCCAGACATGG?TGCGTGCGCGGGATGCCATGCAATCTCC?TATT?ATT???CACAAC?GACTCTCGGCAACGGATATCTCGGCTCTCGCATCGATGAAGAACGTAGCGAACTGCGATACTTGGTGTGAATTGCAGAATCCCGTGAACCATCGAGTCTTTGAACGCAAGTTGCGCCCGAA?TCCA????TTTGG?ACGAGGGCACGTTTGCCTGGGTGTCACACACGGCGTTGCCCCT??AATCCC??TC?GCC???TTGAATTTGGGCGTG?CGGG?????ACTCGGGTGCGTATGTTGGCCTCCCGCGA?CGGCTTT??GTCCCGGTTGGCCCAAAATCGAGCGCTGG?AGCGATCAGCACCACGACATTCGGTGGTT??GATGA?GACCCC??AATGATCAA?TGTC??GCGCGTC??GCTC?GTGCGAGCGCT?CCGCGAATCTACT?CTTT?ACCAACGCGACCCCAG
Myrciaria_floribunda            TCGAATCCTG?CCTAGCAGAATGACCAGAGAACTCGTAAAGAA?CTCAACGGGG?ACGGT?GGGTCTTTTTT?CCCA?TCGT?CCC?TC?GA??CGCTC?GG?ATC?GCACTGG?CGCGTA?GAGCGCTCGGGCTTT???CCAGGCGGCACAACGAACCCCGGCGCGGAACGCGCCAAGGAACTTCAACAC?GAGAGTGATGCT???CCCATCACCCCAGACATGG?TGCGTGTGTGGGATGCCATGCAATCTCC?TATT?ATT???CATAAC?GACTCTCGGCAACGGATATCTCGGCTCTCGCATCGATGAAGAACGTAGCGAACTGCGATACTTGGTGTGAATTGCAGAATCCCGTGAACCATCGAGTCTTTGAACGCAAGTTGCGCCCGAG?TCCA????TTTGG?ATGAGGGCACGTTTGCCTGGGTGTCACACACGGCGTTGCCCCT??AATCCC??CC?GCC???ATGAATY?GGGCGTG?CGGG?????ACTCGGGTGCGTATGTTGGCCTCCCGCGA?CGACTTT?CGTCCCGGTTGGCCCAAAATCGAGCGCTGG?AGCGATCAGCACCACGACATTCGGTGGTT??GATGA?GACCCC??AATGATCAA?TGTCATGCGCGTC??GCTC?GTGCAAGTGCT?CCATGAATCTACT?CTTT?ACCAACGCGACCCCAG
Myrciaria_vexator               ????????????????????????????????????????????????????????????????????????????????????????????????????????????????????????????????????????????????????????????????????????????????????????????????????????????????????????????????????????????????????????????????????????????????????????????????????????????????????????????????????????????????????????????????????????????????????????????????????????????????????????????????????????????????????????????????????????????????????????????????????????????????????????????????????????????????????????????????????????????????????????????????????????????????????????????????????????????????????????????????????????????????????????????????????????????????
Myrrhinium_GABY_1               TCGAATCCTG?CCCAGCAGAATGACCAGAGAACTCGTAAAGAA?CTCAATGGGG?ACGGT?GGGTTCTTT???CCCA?TCGT?CCC?TC?GA??CGTCA?GGGATC?GCACGGG?CGCCTA?GAGCGCTCGGGCTTT?T?CCTGGCGGCACAACGAACCCCGGCGCGGAATGCGCCAAGGAACTTGAACAA?GAGAGCGATGCT???CCCATCACCCCAGACATGG?TGCGTGCGTGGGATGCCATGCAATCTCC?TATT?ATT???TATAAC?GACTCTCGGCAACGGATATCTCGGCTCTCGCATCGATGAAGAACGTAGCGAACTGCGATACTTGGTGTGAATTGCAGAATCCCGTGAACCATCGAGTCTTTGAACGCAAGTTGCGCCCGAA?GCCA????TTTGG?CCGAGGGCACGTTTGCCTGGGTGTCACACACGGCGTTGCCCCT??AATCCC??TC?GCC???TTGAATT?GGGCGAG?CAGG?????ACTAGGGCGCGTATGTTGGCCTCCCGCGA?CGTCTTC??GTCCCGGTTGGCCCAAAATCGAGCGCTGG?AGCGATTAGCACCACGACATTCGGTGGTT??GATGA?GACCCC??AATGTTCAA?TGTCGTGCGCGTC??GCTC?GTGCCGGCGCT?CCACGAATCTACT?CTT??ACCAACGCGACCCCAG
Myrrhinium_GABY_2               TCGAATCCTG?CCCAGCAGAATGACCAGAGAACTCGTAAAGAA?CTCAATGGGG?ACGGT?GGGTTCTTT???CCCA?TCGT?CCC?TC?GA??CGTCA?GGGATC?GCACGGG?CGCCTA?GAGCGCTCGGGCTTT?T?CCTGGCGGCACAACGAACCCCGGCGCGGAATGCGCCAAGGAACTTGAACAA?GAGAGCGATGCT???CCCATCACCCCAGACATGG?TGCGTGCGTGGGATGCCATGCAATCTCC?TATT?ATT???TATAAC?GACTCTCGGCAACGGATATCTCGGCTCTCGCATCGATGAAGAACGTAGCGAACTGCGATACTTGGTGTGAATTGCAGAATCCCGTGAACCATCGAGTCTTTGAACGCAAGTTGCGCCCGAA?GCCA????TTTGG?CCGAGGGCACGTTTGCCTGGGTGTCACACACGGCGTTGCCCCT??AATCCC??TC?GCC???TTGAATT?GGGCGAG?CAGG?????ACTAGGGCGCGTATGTTGGCCTCCCGCGA?CGTCTTC??GTCCCGGTTGGCCCAAAATCGAGCGCTGG?AGCGATTAGCACCACGACATTCGGTGGTT??GATGA?GACCCC?AAATGTTCAA?TGTCGTGCGCGTC??GCTTCGTGCCGGCGCTTCCACGAATCTACTTCTT??ACCAACGCGACCCCAG
Myrteola_nummularia             TCGAATCCTG?CCTAGCAGAATGACCAGAGAACTCGTAACAAA?CTCAATGGGG?ATGGC?GGGTCTTTT???CCCA?TCGT?CCC?AC?GA??CGCTC?GG?ATC?GCACGTG?CGCCTA?GAGCGCTCGGGCTTT???CTTGGCGGCACAACGAACCCCGGCGCGGAATGCGCCAAGGAACTTGAACAA?GAGAGCGATGCT???CCCATCACCCCAGACATGG?TGCGTGTGTGGGATGCCGTACGATCTCC?TATT?ATT???CATAAC?GACTCTCGGCAACGGATATCTCGGCTCTCGCATCGATGAAGAACGTAGCGAACTGCGATACTTGGTGTGAATTGCAGAATCCCGTGAACCATCGAGTCTTTGAACGCAAGTTGCGCCCGAA?GCCA????TTCGG?TCGAGGGCACGTTTGCCTGGGTGTCACACACGGCGTTGCCCCT??CGTCCC??TC?GCC???TTGATTT?GGGCGGG?CAGG?????ACTTGGGTGCGTATGTTGGCCTCCCGCGA?CGACTTT??GTCCCGGTTGGCCCAAAATCGAGCGCTGG?AGCGATTAGCACCACGACATTCGGTGGTT??GATGA?GACCTC??AATGATCAA?TGTCATGCGCGTC??GCTC?ATGTAAGTGCT?CCACGAATCTACT?TT???ACCAACGCGACCCCAG
Myrtus_communis                 TCGAATCCTG?CAAAGCAGAACGACCAGAGAACTCGTAACGAA?CTCAATGGGG?GCGAT?GGGTTCTCT???CCCG?TCGT?CCC?TC?GA??CGCTT?GG?ACA?GCGCGGG?CGCCTA?GAGCGCTCGGGCTTT???CTGGGCGGCACAACGAACCCCGGCGCGGAATGCGCCAAGGAACTTGAACAA?GAGAGCGATGCT???CCCATCACCCCAGACATGG?TGCGTGCGTGGGATGCCATGCAATCTCC?TATT?ACT???CATAAC?GACTCTCGGCAACGGATATCTCGGCTCTCGCATCGATGAAGAACGTAGCGAACTGCGATACTTGGTGTGAATTGCAGAATCCCGTGAACCATCGAGTCTTTGAACGCAAGTTGCGCCCGAA?GCCA????TTTGG?CCGAGGGCACGTTTGCCTGGGTGTCACACACGGCGTTGCCCCT??AATCCC??TC?GCC???CTGAATTTGGGCGGG?CGGG?????ACTCGGGTGCGTATGTTGGCCTCCCGCGA?CGACCTC??GTCCCGGTTGGCCCAAAATCGAGCGCTGG?AGCGATTAGCACCACGGCATTCGGTGGTT??GATGA?GACCCC??AAAGATCAA?TGCCATGCGTGTC??GCTC?GCGCAAGCGCT?CCTCGAATCTGCT?CTTT?ACCAACGCGACCCCAG
Neomyrtus_pedunculata           TCGAATCCTG?CCTAGCAGAATGACCAGAGAACTCGTGATGAA?CTCAATAGGG?ATGGT?GGGTTTTTTTT?CCCA?TCGT?CCC?TC?GA??CGCTC?GG?ATC?GCACGGG?CGCCCA?GAGCGCTCGGGCTTT???CTTGGCGGCACAACGAACCCCGGCGCGGAATGCGCCAAGGAACTTAAACAA?GAGAGCGATGCT???CCCATCACCCCAGACATGG?TGCGTGTTTGGGATGCCATGCAATCTCC?TATT?ATT???CATAAC?GACTCTCGGCAACGGATATCTCGGCTCTCGCATCGATGAAGAACGTAGCGAACTGCGATACTTGGTGTGAATTGCAGAATCCCGTGAACCATCGAGTCTTTGAACGCAAGTTGCGCCCGAA?GCCA????TTTGG?TCGAGGGCACGTTTGCCTGGGTGTCACACACGGCGTTGCCCCT??AATCCC??TC?GCC???TTGAATT?GGGCGGG?CAGG?????ACTCGGGTGCGTATGTTGGCCTCCCGCGA?CGACTTT??GTCCCGGTTGGCCCAAAATCGAGCGCTGG?AGCGATTAGCACCACGACATTCGGTGGTT??GATGA?GACCCC??AATGGTCAA?TGTCGGGCGCGTC??GCTC?GTGCAAGCGCT?CCACGAATCTACT?ATTT?ACCAACGCGACCCCAG
Pimenta_dioica                  TCGAATCCTG?CCCAGCAGAATGACCAGAGAACTCGTAACGAA?CTCAATGGGG?GCGGTTGGGTTTTT????CCCG?TCCT?CCCCTC?GA??CGCTC?GG?ACT?GCACGGG?CGCCTC?TAGCGCTCGGGCTTT?T?CCTGGCGGCACAACGAACCCCGGCGCGGAACGCGCCAAGGAACTCGAACAA?GAGAGCGGTGCT???CCCATCACCCCAGGCATGG?TGCGTGTGTGGGATGCCATGCAATCTCC?TATT?ATT???CATAAC?GACTCTCGGCAACGGATATCTCGGCTCTCGCATCGATGAAGAACGTAGCGAACTGCGATACTTGGTGTGAATTGCAGAATCCCGTGAACCATCGAGTCTTTGAACGCAAGTTGCGCCCGAA?GCCA??????CGG?CC?AGGGCACGTTTGCCTGGGTGTCACACACGGCGTTGCCCCT??AATTCC??TC?GCC???TTGAATT?GGGCGGG?CGGG?????ACTCGGGTGCGTATGTTGGCCTCCCGTGA?CGCCTTC??GTCCCGGTTGGCCCAAAATCGAGCGCTGG?AGCGATTAGCACCACGACATTCGGTGGTT??GATGA?GACCCC?AAATGATCAA?TGTCGTGCGCGTT??GCCC?GTGCGAGCGCT?CCTCGAATCTGCT?CTTT?ACCAACGCGACCCCAG
Pimenta_pseudocaryophyllus      TCGAATCCTG?CCTAGCAGAATGACCAGAGAACTCGTAACGAA?CTCAATGGGG?ATGGT?GGGTCTTT????CCCG?TCGT?CCC?TC?GA??CGCTC?GG?ATC?GCAAGGG?CGCCTA?GAGCGCTCGGGCTTT???CTTGGCGGCACAACGAACCCCGGCGCGGAATGCGCCAAGGAACTAGAACAA?GAGAGCGATGCT???CCCATCACCCCAGACATGG?TGCGTGTGTGGGATGCCATGCAATCTCC?TACT?ATT???CATAAC?GACTCTCGGCAACGGATATCTCGGCTCTCGCATCGATGAAGAACGTAGCGAACTGCGATACTTGGTGTGAATTGCAGAATCCCGTGAACCATCGAGTCTTTGAACGCAAGTTGCGCCCGAA?GCCA????TTTGG?CCGAGGGCACGTTTGCCTGGGTGTCACACACGGCGTTGCCCCT??AATCCC??TC?GCC???TTGAATT?GGGCGGG?CAGG?????ACTCGGGTGCGTATGTTGGCCTCCCGCGA?CGTCTTC??GTCCCGGTTGGCCCAAAATCGAGCGCTGG?AGCGATTAGCACCACGACATTCGGTGGTT??GATGA?GACCCC??AATGATCAA?TGTCGTGCGCGTC??GCTC?GCGCAAGCGCT?CCATGAATCTACT?CTTTCACCAACGCGACCCCAG
Pimenta_racemosa                TCGAATCCTG?CCAAGCAGAATGACCAGCGAACTCGTAACTAA?CTCAATGGGG?ATGGTTGGGGCTTT????CCCG?TCCT?CCCCTC?GA??CGCTC?GG?ATTTGCACGGG?CGCCTGCG?GCGCTCGGGCTTC?T?CTTGGCGGCACAACGAACCCCGGCGCGGAATGCGCCAAGGAACTCGAACAA?GAGAGCGGTGCT???CCCATCACCCCAGGCATGG?TGCGTGCGTGGGATGCCATGCAATCTCC?TATT?ATT???CACAAC?GACTCTCGGCAACGGATATCTCGGCTCTCGCATCGATGAAGAACGTAGCGAACTGCGATACTTGGTGTGAATTGCAGAATCCCGTGAACCATCGAGTCTTTGAACGCAAGTTGCGCCCGAA?GCCA??????CGG?CC?AGGGCACGTTTGCCTGGGTGTCACACACGGCGTTGCCCCT??AATCCC??TC?TCC???TTGAATT?GGGCGAG?CAGG?????ACTCGGGTGCGTATGTTGGCCTCCCGTGA?CGCTTTT??GTCCCGGTTGGCCCAAAATCGAGCGCTGG?GGCGATTAGCACCAGGGCATTCGGTGGTT??GATGA?GACCCC??AATGATCAA?TGCCATGGGCGTC??GCTC?GTGCAAGCGCT?CCATGAATCTACT?CTTT?ACCAACGCGACCCCAG
Psidium_cattleianum             TCGAATCCTG?CCCAGCAGAATGACCAGAGAACTCGTGACGAA?CTCAATGGGG?ACGGT?GGGCTCTTTTT?CCCA?TCGT?CCC?TC?GA??CGCCG?GG?ATC?GCACGGG?CGCCTA?GAGCGCTCGGGCTTT???CCCGGCGGCACAACGAACCCCGGCGCGGAATGCGCCAAGGAACTTGAACAA?GAGAGCGATGCT???CCCATCACCCCAGACATGG?TGCGTGAGTGGGACGCCGTGCAATCTCCG?ATT?ATTATTCATAAC?GACTCTCGGCAACGGATATCTCGGCTCTCGCATCGATGAAGAACGTAGCGAACTGCGATACTTGGTGTGAATTGCAGAATCCCGTGAACCATCGAGTCTTTGAACGCAAGTTGCGCCCGAA?GCCA????TTTGG?C?GAGGGCACGTTTGCCTGGGTGTCACACACGGCGTTGCCCCC??AATCCC??TC?GCC???CTGAATC?GGGCGGG?CAGG?????ACTCGGGCGCGTATGTTGGCCTCCCGCGA?CGTCTTT??GTCCCGGTTGGCCTAAAATCGAGCGCTGG?AGCGATTAGCACCACGACATTCGGTGGTT??GATGA?GACCCC??AATGTTCAA?TGTCGTGCGCGTC??GCTC?GTGCGGGCGCT?CCACGAATCTACT?CTTT?ACCAACGCGACCCCAG
Psidium_friedrichsthalianum     ????????????????????????????????????????????????????????????????????????????????????????????????????????????????????????????????????????????????????????????????????????????????????????????????????????????????????????????????????????????????????????????????????????????????????????????????????????????????????????????????????????????????????????????????????????????????????????????????????????????????????????????????????????????????????????????????????????????????????????????????????????????????????????????????????????????????????????????????????????????????????????????????????????????????????????????????????????????????????????????????????????????????????????????????????????????????
Psidium_guajava                 TCGAATCCTG?CCCAGCAGAATGACCAGAGAACTCGTGACGAA?CTCAATGGGG?ACGGT?GGGTTCTTTTT?CCCA?TCGT?CCC?TC?GA??CGCTG?GG?ATC?GCACGGG?CGCCTA?GAGCGCTCGGGCTTT???CCCGGCGGCACAACGAACCCCGGCGCGGAATGCGCCAAGGAACTTGAACAA?GAGAGCGATGCT???CCCATCACCCCAGACATGG?TGCGTGAGTGGGACGCCGTGCAATCTCCG?ATT?ATTATTCATAAC?GACTCTCGGCAACGGATATCTCGGCTCTCGCATCGATGAAGAACGTAGCGAACTGCGATACTTGGTGTGAATTGCAGAATCCCGTGAACCATCGAGTCTTTGAACGCAAGTTGCGCCCGAA?GCCA????TTTGG?C?GAGGGCACGTTTGCCTGGGTGTCACACACGGCGTTGCCCCC??AATCCC??TC?GCC???CTGAATC?GGGTGGG?CAGG?????ACTCGGGCGCGTATGTTGGCCTCCCGCGAACGTCTTT??GTCCCGGTTGGCCTAAAATCGAGCGCTGG?AGCGATTAGCAACC????????????????????????????????????????????????????????????????????????????????????????????????????????????
Psidium_guineense               ????????????????????????????????????????????????????????????????????????????????????????????????????????????????????????????????????????????????????????????????????????????????????????????????????????????????????????????????????????????????????????????????????????????????????????????????????????????????????????????????????????????????????????????????????????????????????????????????????????????????????????????????????????????????????????????????????????????????????????????????????????????????????????????????????????????????????????????????????????????????????????????????????????????????????????????????????????????????????????????????????????????????????????????????????????????????
Rhodamnia_argentea              TCGAATCCTG?CCTAGCAGAATGACCAGAGAACTCGTAAAAAA?CTCAATAGGG?GCGGT?GGGTCTTTT???CCCA?CCGT?CCC?TC?GA??CGCTG?GG?ATC?GCACGGG?CGCCTT?GAGCGCTCGGGCCTT???CTCAGCGGCACAACGAACCCCGGCGCGGAATGCGCCAAGGAACTTGAACAA?GAGAGCGATGCT???CCCATCACCCCAGACATGG?TGCGTGCTTGGGATGCCATGCAATCTCC?TATT?ATT???CATAAC?GACTCTCGGCAACGGATATCTCGGCTCTCGCATCGATGAAGAACGTAGCGAACTGCGATACTTGGTGTGAATTGCAGAATCCCGTGAACCATCGAGTCTTTGAACGCAAGTTGCGCCCGAA?GCCA????TTCGG?TCGAGGGCACGTTTGCCTGGGTGTCACACACGGCGTTGCCCCT??AATCCC??TC?GCC???TTTAATT?GGGCGGG?CAGG?????ACTCGGGTGCGTATGTTGGCCTCCCGCGA?CGATTTC??GTCCCGGTTGGCCCAAAATCGAGCGCTGG?AGCGATTAGCACCACGACATTCGGTGGTT??GATGA?GACCCC??AATGATCAA?TGTCATGCGTGTC??GCCC?GTGCAGGCGCT?CCGTGAATCTACT?CTTT?ACCAACGCGACCCCAG
Rhodamnia_rubescens             TCGAATCCTG?CCTAGCAGAATGACCAGAGAACTYGTAAAGAA?CTCAATGGGA?ACGGT?GGGTTTTTTT??CCCG?TCGT?CCC?TC?GA??CGTTG?GG?ATC?GCACGAG?CACCTA?GAGCGCTCGGGCTTT???CTCGGCGGCACAACGAACCCCGGCGCGGAATGCGCCAAGGAACTTGAACAA?GAGAGCGGTGCT???CCCATCACCCCAGACATGG?TGCGTGTTTGGGATGCCATGCAATCTCC?TATT?AT?ATTCATAAC?GACTCTCGGCAACGGATATCTCGGCTCTCGCATCGATGAAGAACGTAGCGAACTGCGATACTTGGTGTGAATTGCAGAATCCCGTGAACCATCGAGTCTTTGAACGCAAGTTGCGCCCAAA?ACCA????TTCGG?TCGAGGGCACGTTTGCCTGGGTGTCACACACGGCGTTGCCCCT??AATCCA??TC?GCC???TTGAATT?GGGCGTG?CAGG?????ACTCGGGTGCGTATATTGGCCTCCCGTGA?CGAATCC??GTCCCGGTTGGCCCAAAATCGAGCGCTGG?AGCGATTAGCACCACGACATTCGGTGGTT??GATGA?GACCCC??AATGATCAA?TGTCATGCGTGTC??GCTC?GTGCAGGCGCT?CCGTGAATCTACT?CTTT?ACCAACGCGACCCCAG
Rhodamnia_whiteana              ????????????????????????????????????????????????????????????????????????????????????????????????????????????????????????????????????????????????????????????????????????????????????????????????????????????????????????????????????????????????????????????????????????????????????????????????????????????????????????????????????????????????????????????????????????????????????????????????????????????????????????????????????????????????????????????????????????????????????????????????????????????????????????????????????????????????????????????????????????????????????????????????????????????????????????????????????????????????????????????????????????????????????????????????????????????????
Rhodomyrtus_macrocarpa          ??GAATCCTG?CCTAGCAGAACGACCAGAGAACTCGTAACGAA?CTCAATGGGG?ATGTT?GGGATTTTT???CCCA?TCAT?CCC?TC?GA??CGTTG?GG?AAC?GCACGGG?CGCCTA?GAGCGCTCGAGCTT????CCCAACGGCACAACGAACCCCGGCGCGGAATGCGCCAAGGAACTTGAACAA?GAGAGCGATGCT???CCCATCACCCCAAACATGG?CGCGTGCGTGGGATGCAATGCAATCTCC?TATT?ATC???CATAAC?GACTCTCGGCAACGGATATCTCGGCTCTCGCATCGATGAAGAACGTAGCGAACTGCGATACTTGGTGTGAATTGCAGAATCCCGTGAACCATCGAGTCTTTGAACGCAAGTTGCGCCCGAA?GCCA????TTCGG?TCAAGGGCACGTTTGCCTGGGTGTCACACACGGCGTTGCCCCC??AATCCC??TC?GCC???CTGAACT?GGGTGGG?CAGG?????ATCGGGGTGCGTATGTTGGCCTCCCGTGA?CGACTTA??GTCTCGGTTGGCCTAAAATCGAGCGCTAG?AGCGATTGGCACCACGACATTCGGTGGTT??GTTGA?AACCCC??AATGATCAAATGTCATGCGTGCCTAGCTC?ATGCGAGCGCT?CCACGAATCTACT?CTTT?ACCAACGCGAC?????
Rhodomyrtus_tomentosa           ?CGAATCCTG?CCTAGCAGAATGACCAGAGAA?TCGTAACGAA?CTCAATGGGG?ACGGT?GGGATTTTT???CTCA?TCGT?CCC?TC?GA??CGTCG?GG?ATC?GCACGGGGTGCCTA?GAGCACTCGGGCTTT??CCTTGGCGGCACAACGAACCCCGGCGCGGAACGCGCCAAGGAACTTGAACAA?GAGAGCGATGCT???CCCATCACCCCAGACATGG?TGCGTGTGTGGGATGCCATCCAATCTCC?TATT?ATT???CATAAC?GACTCTCGGCAACGGATATCTCGGCTCTCGCATCGATGAAGAACGTAGCGAAATGCGATACTTGGTGTGAATTGCAGAATCCCGTGAACCATCGAGTCTTTGAACGCAAGTTGCGCCCGAA?GCCA????TTCGG?TCGAGGGCACGTTTGCCTGGGTGTCACACACGGCGTTGCCCCT??AATCCC??TC?GCCCAATTGTTT??GGGCGGG?CGGG?????ACTCGGTTGCGTATGTTGGCCTCCCGCGA?CGACTTC??GTCCCGGTTGGCCCAAATTCGAGCGCTGG?AGCGATTAGCACCACGGCATTCGGTGGTT??GATGA?GACCCC??AATGATCAA?TGTCATGCGTGTC??GCTC?GTGCGAGCGCT?CTACGAATCTACT?CTT??AGCA????????????
Siphoneugena_guilfoyleiana      TCGAATCCTG?CATAGCAGAATGACCAGAGAACTCGTAACGAA?CTCAATGGGG?ATGGC?GGGTTTTTCG??CCCA?TCGT?CCC?TC?GA??CGCTC?GG?ATC?GCACGGG?CGCCTA?GAGCGCTCGGGCTTT???CTTGGCGGCACAACGAACCCCGGCGCGGAATGCGCCAAGGAACTCGAACAA?GAGAGCGATGCT???CCCACCACCCCAGACATGG?TGCGCGTGTGGGATGCCATGCGGATCTCATATT?ATT???CATAAC?GACTCTCGGCAACGGATATCTCGGCTCTCGCATCGATGAAGAACGTAGCGAACTGCGATACTTGGTGTGAATTGCAGAATCCCGTGAACCATCGAGTCTTTGAACGCAAGTTGCGCCCGAA?GCCA????TTCGG?TCGAGGGCACGTTTGCCTGGGTGTCACACACGGCGTTGCCCCT??AATCCC??TC?GCC???TTGATT??GGGCGTG?CAGG?????ACTCGGGTGCGTATGTTGGCCTCCCGCGA?CGGCTTT??GTCCCGGTTGGCCCAAAATCGAGCGCTGG?AGCGATCAGCACCACGACATTCGGTGGTT??GATGA?AACCCC??AATGATCAA?TGTCATGCGCGTC??GCTC?GTGCAAGCGCT?CCACGAATCTACT?CTT??ACCAACGCGACCCCAG
Syzygium_buxifolium             TCGAATCCTG?CCTGGCAGAATGACCAGAGAACCGGTAACAAA?CTCAACGGGGGACGGC?GGGCTTTG????CCCA?ATGT?CCCC??AGA??CGCT?CGG?ATG?GCACGGG?TGCCTACGG?CGCTCGGGCTTT?TTCTCGGCGGCACAACGAACCCCGGCGCGGAATGCGCCAAGGAGCTTGAACAA?GAGAGCGATGCT???CCCATCACCCCCGACGTGG?TGCGTGCGTGGGACGTCGTGCATTCTCC?CATT?ATT???CATAAC?GACTCTCGGCAACGGATATCTCGGCTCTCGCATCGATGAAGAACGTAGCGAACTGCGATACTTGGTGTGAATTGCAGAATCCCGTGAACCATCGAGTCTTTGAACGCAAGTTGCGCCCGA??GC???????TCGG?TT?AGGGCACGTTTGCCTGGGTGTCACACATGGCGTTGCCCCT??AA??CC??TC?GCC???TCGAAT?CGGGCGGG?TGGG?????AATTGGGCGCGTACGTTGGCCTCCCGAGA?CGACCTC??GTCCCGGTTGGCCCAAAATCGAGCGTCGG?AGCGATTAGCACCACGACATTCGGTGGTT??GATGA?GACCCC??AGAGATCAA?TGTCGTGCGCGG???????????????????????????????????????????????????????
Syzygium_jambos                 TCGAATCCTG?CCTAGCAGAATGACCAGAGAACCAGTAACAAA?CTCAATGGGG?ACGGC?GGGC?TCG????CCCA?ACGT?CTCC??AGA??CGCTT?GG?ATG?GCACGGG?TGCCTACGGGCGCTCGGGCTTC?T?CTCGGCGGCACAACGAACCCCGGCGCGGAATGCGCCAAGGAACTTTAACAA?GAGAGCGATGCT???CCCGCCGCCCCAGACATGG?TGCGTGCGCGGGATGCCATGCAATCTCC?TATT?ATT???CATAAC?GACTCTCGGCAACGGATATCTCGGCTCTCGCATCGATGAAGAACGTAGCGAACTGCGATACTTGGTGTGAATTGCAGAATCCCGTGAACCATCGAGTCTTTGAACGCAAGTTGCGCCCGAAAGC???????TCGG?TTGAGGGCACGTTTGCCTGGGTGTCACACATGGCGTTGCCCCT??AACCCC??TC?GCC???TTGAAT?TGGGCGGG?CGGG?????ACTTGGGTGCGTACGTTGGCCTCCCGAGA?CGAACTT??ATCCCGGTTGGCCCAAAATCGAGCGTTGG?AGCGATTAGCACCACGACATTCGGTGGTT??GATGA?GACCCC??AATGATCAA?TGTCGTGGGCGTC??GCTC?ATGCACATGCT?CCACGAATCTA?C?CTTTCACCAAC??????????
Syzygium_maire                  TCGAATCCTG?CCTAGCAGAATGACCAGAGAACCAGTAACAAA?CTCAATGGGG?ACGGC?GGGCCTCG????CCCA?ACGT?CCCC??AGA??CGCTT?GG?ATG?GCACGGG?TGCCTA?CGGCGCTCGGGCTTT?T?CTCGGCGGCACAACGAACCCCGGCGCGGAATGCGCCAAGGAACTTTAACAA?GAGAGCGATGCT???CCCGCCACCC?AGACATGG?TGCGTGCGTGGGATGCCATGCAATCTCC?TATT?ATT???CATAAC?GACTCTCGGCAACGGATATCTCGGCTCTCGCATCGATGAAGAACGTAGCGAACTGCGATACTTGGTGTGAATTGCAGAATCCCGTGAACCATCGAGTCTTTGAACGCAAGTTGCGCCCGAA?GCTG???????????CTAGGGCACGTTTGCCTGGGTGTCACACATGGCGTTGCCCCT??AACCCC??TC?GCC???TTGAAT?TGGGCGGG?CGGG?????ACTTGGGTGCGTATGTTGGCCTCCCGAGA?CGACCTC??GTCCCGGTTGGCCCAAAATCGAGCGTTGG?AGCGATTAGCACCACGGCATTCGGTGGTT??GATGA?GACCCC??AGTGATCAA?TGTCGCGCGTGTC??TCTC?ATGCAAGCGCT?CAATGAATCTA?C?CTTTCACCAAC??????????
Tepualia_stipularis             TCGAATCCTG?CCTAGCAGAACGACCAGAGAACCAGTAACAAA?CTCAATGGGG?ACGGT?GGGCTTCG????CCCG?ACGT?CCC?TC?GA??CGCTTCGG?ATC?GCGCGGG?TGCCTA?GAGCGCTCGGGCTTT??CCTCGGCGGCACAACGAACCCCGGCGCGGAATGCGCCAAGGAAATCGAACAA?GAGAGCGATGCT???CCCATCACCCCAGACATGG?TGCGTGTGCGGGATGCCATGCAATCTCC?TATT?ATT???CATAAC?GACTCTCGGCAACGGATATCTCGGCTCTCGCATCGATGAAGAACGTAGCGAACTGCGATACTTGGTGTGAATTGCAGAATCCCGTGAACCATCGAGTCTTTGAACGCAAGTTGCGCCCGAA?GCCA????TTCGG?TCGAGGGCACGTTTGCCTGGGTGTCACACACGGCGTTGCCCCT??AATCCC??TC?GCC???TTGAAT?GGGGCGGG?CAGG?????ACTCGGGTGCGTATGTTGGCCTCCCGTGA?CGACCTC??GTCCCGGTTGGCCTAAAATCGAGCGTCGG?AGCGATTAGCACCACGACATTCGGTGGTT??GATGA?GACCCC??AACGATAAA?TGTCGCGCGTGCC??GCTC?ACGCGCGCGCT?CTACGAATCTAAT?CTTT?ACCAACGCGACCCCAG
Tristaniopsis_laurina           TCGAATCCTG?CCTAGCAGAATGACCAGAGAACTAGTAAAAAA?CTCAACGGGG?TCGGT?GGGCCWTGT???CCCA?CCG??CCCCTC?GA??CGCCT?GGGATC?GCACGCG?CGCCCA?GAGCGCTCGGGCTTT?T?CCAGGCGGCACAACGAACCCCGGCGCGGAATGCGCCAAGGAACTCGAACAA?GAGAGCGATGCT???CCCATCACCCCGGACACGG?TGCGTGCGTGGGATGCCATGCAATCTCC?TATT?ATT???CATAAC?GACTCTCGGCAACGGATATCTCGGCTCTCGCATCGATGAAGAACGTAGCGAACTGCGATACTTGGTGTGAATTGCAGAATCCCGTGAACCATCGAGTCTTTGAACGCAAGTTGCGCCCGAA?GCCA????TCCGG?CAGAGGGCACGCTTGCCTGGGTGTCACACATGGCGTTGCCCCAAAAATCCC??TC?GCC???CCGGTTT?GGGCGAG?CAGG?????ACTTGGGCGCGTAAGTTGGCCTCCCGCGA?CGACCCC??GTCCCGGTTGGCCCAAAATCGAGCGTCGG?AGCGATTAGCACCACGACATTCGGTGGTT??GATTA?GACCCC??AATGATCAA?TGTCGTGCGCGCC??GCTC?GTGCGCACGCT?CCGCGAATCTACT?CAT?AACCAACGCGACCCCAG
Ugni_molinae                    TCGAATCCTG?CCTAGCAGAATGACCAGAGAACTCGTAACGAA?CTCAATGGGG?ATGGT?GGGTCTTTTT??CCCA?TCGT?CCC?TC?GA??CGCTC?GG?ATC?GCACGGG?CGCCTA?GAGCGCTCGTGCTTT???CTTGGCGGCACAACGAACCCCGGCGCGGAATGCGCCAAGGAACTTGAACAA?GAGAGCGATGCT???CCCATCACCCCAGACATGG?TGCGTGTGTGGGATGCCATGCAATCTCC?TATT?AT????CATAAC?GACTCTCGGCAACGGATATCTCGGCTCTCGCATCGATGAAGAACGTAGCGAACTGCGATACTTGGTGTGAATTGCAGAATCCCGTGAACCATCGAGTCTTTGAACGCAAGTTGCGCCCGAA?GCCA????TTTGG?ACGAGGGCACGTTTGCCTGGGTGTCACACACGGCGTTGCCCCT??AATCCC??TC?GCC???TTGAATG?GGGCGGG?CGGG?????ACTCGGGTGCGTATGTTGGCCTCCCGCGA?CGACTTT??GTCCCGGTTGGCCCAAAATCGAGCGCTGG?AGCGATTAGCACCACGACATTCGGTGGTT??GATTA?GAACCC??AATGATCAA?TGTCGTGCGCGTC??GCTC?GTGCAAGCGCT?CCATGAATCTACT?ATTT?ACCAACGCGACCCCAG


Acca_sellowiana			???????????????????????????????????????????????????????????????????????TTCCCACGCTTTCGATCAA?GTCTTGCTCCATGAGC??T?AA??CGTGGATGC?AAAAAGCGGGTTCCTGTGTTGCATA?CCCTATTGCGACGGAAA?TTTGTGCCTATTGTTGTCCC?TTTCAACGCGACATCCTCTTT?GGGTGCTCGG?TTGGACGAGATAAGT?GGGGCTTG?TGTTCCAC???GGA?CA????????????????TCTCA???TTTGA?TTG?TTCGGATGGACCGCGAGTGC?TTACTTGTTCTCTCGGATGCGGAACCTTCTTCACGGGTG??TT?GGGGTCATCGGCCC?TTGTTCCC?AATCTC?AAGCGTTT???ATCGC??TTTACTGGAATGACGCTC?TTGCCTTGTCTTTGAC?C??GCGTG??GAGCTCTCGGGC??TTTCATGATGGAT??CA?ATGCTTG?GCGGACGTCGTGAAGGAATGCTACCTGGTTGATCCTGCCAGTAGTCATATGCTTGTCTCAAAGATTAAGCCATGCATGTGTAAGTATGAACTAATTCAGA?????????????????????????
Acmena_smithii 			???????????????????????????????????????????????????????????????????????TTTCCTCACTTTCGATCAA?TTGTTGCTCCACGAAC??A?AA?CGTTGGATGC?AAAATGCGGGTTCCTGTGTTGCATA??CCTATTGCGACGGAAA?GTTGTGCCTTTTGTTGTTTG?TTCCATCACAACATCCTTTT??GGATGCTTGG?TTGGACTAGAT?AGC?AGGGCTTG?CGTTCCAT???GAA?CA????????????????TCTCG???TGTGA?TTG?TTCGGGTGGACCGCAAGTGCTTTGCTTGTTCTCTCGGATGCGGAACTTTCTTAATGGGTA??AG?GGGGTCATTGGCCC?TTGTTCCCAAATCTCTAAGCGTTT???ATCGC??TTTACTGGAATGACGCTC?TTGCCTCGTCTTTGAC?C??ACGTG??GAGCTCTCGGGC???TTCATGATGAAT??CA?ATGCTTG?GCGGACGTCGTGAAGGAATGCTACCTGGTTGATCCTGCCAGTAGTCATATGCTTGTCTCAAAGATTAAGCCATGCATGTGTAAGTATGAACTAATTCAGA?????????????????????????
Algrizea_macrochlamys		???????????????????????????????????????????????????????????????????????TTCCCTCACTTTCGATCAA?GTTTTGCTCCATGAGC??T?AA??TGTGGATGC?AAAAAGCGGGTTCCTGTGCTGCATA?CCCTATTGCGACGGAAA?TTTGTGCCTATTGTTGTCCC?TTTCAACGCGACATCCTCTTT?GGGTGCTCGG?TTGGACTAGAT?AGT?GGGGCTCG?TGTTCCTC???GAA?CA????????????????TCTCAT?TTTTGA?TGG?CTCGGATGGACCGCGAGTGC?TTACTCGTTCTCTCGGATGCGGAACTTTCTTCATGGGTG??TT?GGGGTCATCGGCCC?TCGTTCCC?AATCTC?AAGCGTTT???ATCGC??TTTACTCGAATGACGCTC?TTGCCTTGTCTTTGAC?C??GCGTG??GAGCTCTCGAGC??TTTCCCGATGGAT??CA?ATGCTAG?GCGGACGTCGTGAAGGAATGCTACCTGGTTGATCCTGCCAGTAGTCATATGCTTGTCTCAAAGATTAAGCCATGCATGTGTAAGTATGAACTAATTCAGA?????????????????????????
Amomyrtus_luma  		????????????????????????????????????????????????????????????????????????????TCAATTTCGATCAR?GTCTTGCTCCATGAGC??T?AA??CGTGGATGC?AAAAAGCGGGTTCCTGTGTTGAATA?CCCTATTGCGACGGAAA?TTTGTGCCTATCGTTGTCCC?TTTCAACGCNACATCCTGTGT?GGGTGCTCGG?TTGAACTAGAT?AGT?GGGGCTCG?TGTTCCTC???GAA?CA?????????????C?ATCTCA???TCSGA?TTG?TTCGGATGGACCGCGAGTGC?TTACTTGTCCTCTCGGATGCGGAAATTTGTTCACGGGTG??TTGGGGGTCATCGGCCC?TTGTTCCC?AATCTC?AAGCGTTG???ATCGC??TTTATCGGAATGACGCTC?TTGCCTCGTCATTGAC?C??ACGTGGTCAGCTCTCGGGC???TTCACGGTGGAT??C??ATGCTTG?GCGGACGTCGTGAAGGAATGCTACCTGGTTGATCCTGCCAGTAGTCATATGCTTGTCTCAAAGATTAAGCCATGCATGTGAAAGTATGAACTCATTCACA?????????????????????????
Amomyrtus_meli  		?????????????????????????????????????????????????????????????????????????????????????ATCAA?GTTTTGCTCCATGAGG??T?AA??CGTGGATGC??AAAAGCGGGTTCCTGTGTTGAATA?CCCTATTGCGACGGAAA?TTTGTGCCTATCGTTGTCCC?TTTCAACGCGACATCCTGTGT?GGGTGCTCGG?TTGAACTAGAT?AGT?GGGGCTCG?TGTTCCTC???GAA?CA?????????????C?ATCTCA???TTTGA?TTG?TTCGGATGGACCGCGAGTGC?TTACTTGTCCTCTCGGATGCGGAACTTTGTTCACGGGTGT?TTGGGGGTCATCGGCCC?TTGTTCCC?AATCTC?AAGCGTTG???ATCGC??TTTATCGGAATGACGCTC?TTGCCTCGTCATTGAC?C??ACGTGGTCAGCTCTCGGGC???TTCACGGTGGAT??C??ATGCTTG?GCGGACGTCGTGAAGGAATGCTACCTGGTTGATCCTGCCAGTAGTCATATGCTTGTCTCAAAGATTAAGCCATGCATGTGTAAGTATGAACTAATTCA???????????????????????????
Anetholea_anisata		???????????????????????????????????????????????????????????????????????TTCCCTCACTTTCGATCAA?TTGTTGCTCCACGAAY??G?AA?CGTTGGATGC?AAAATGCGGGTTCTTGTGTTGCATA??CCTATTGCGATGGAAA?GTTGTGCCTTTCGTTGTCCC?TTCCATCTCAGCATCCTTTT??GGATGCTCGG?TTGGACTAGAT?AGC?AACGCTTG?CGTTCCAC???GAA?CA????????????????TCTTA???TGTGA?TTG?TTCGGATGGACCGCGAGTGC?TTGCTTGTTCTCTCGGATGCGGAACTTTCTTCATGGGTA??A??GGGGTCATTGGCCC?TTGTTCCCAAATCTCTAAGCGTTT???ATCGC??TTTACTGGAATGACGCTC?TTGCCTCGTCTTTGAC?C??ACGTG??GAGCTCTCGGGC???TTCATGATGGAT??C??ATGCTTG?GCGGACGTCGTGAAGGAATGCTACCTGGTTGATCCTGCCAGTAGTCATATGCTTGTCTCAAAGATTAAGCCATGCATGTGTAAGTATGAACTAATTCAGA?????????????????????????
Archirhodomyrtus_beckleri 	????????????????????????????????????????????????????????????????????????????????????????????????????????????????????????????????????????????????????????????????????????????????????????????????????????????????????????????????????????????????????????????????????????????????????????????????????????????????????????????????????????????????????????????????????????????????????????????????????????????????????????????????????????????????????????????????????????????????????????????????????????????????????????????????????????????????????????????????????????????????????????????????????????????????????????????????????????????????
Austromyrtus_dulcis 		???????????????????????????????????????????????????????????????????????TAGCCTCACTTTCGATCAT?GTTTTGCTCCACGA??????????TGTGGACGC?AACAAGCGGGTTCCTGTGCTGCATA?CCCTATTGCGACGGAAA?TTGATGCCTATTGTCGTCCC?TTCCAACGCGACATCCTCTTT?GGGTGCTCGG?TTGGACTAGAT?AGT?GGGGCTTG?CGTTCCTC???GAA?CA????????????????TATCG?????????????TTCGGATGGACCGCAAGTGCCTTACTTGTTCTCTCGGATGCGGAAATTTCTTCATGGGTA??TT?GGGGTCATCGGCCC?TTTTTCCC?AATCTC?AAGCGTTA???AACGC??TCTTTCGGAATGACGCTC?TCGCCATGTCTTTGGC?C??ACGTG??GATCTCTCGGGC???TTCATGTTGGCT??C??ATGCTTG?GCGGACGTCGTGAAGGAATGCTACCTGGTTGATCCTGCCAGTAGTCATATGCTTGTCTCAAAGATTAAGCCATGCATGTGTAAGTATGAACTAATTCAGA?????????????????????????
Blepharocalyx_cruckshanksii 	????????????????????????????????????????????????????????????????????????TTCCCAGCTTTTGATCAC?GTTTTGCTCCGTGAGC??T?AA??CGCGGATGC?AAAAAGCGGGTTCCTGTGTTGCATA?CCCTATTGCGACGGAAA?TTTGTTCCTATCGTTGTCCC?TTTCAACGCGACATCCTCTTC?GGGTGCTCGG?TTGGACTAGAT?AGT?GGGGCTTG?TGTTCCTC???GAA?CG????????????????TCTCA???TTTGA?TTG?TTCGGATGGACCGCGGGCGC?TTACTTGTCCTCTCGGATGCGGAACCTTCTTCATGGGTG??TT?GGGGTCATCGGCCC?TTGTTCCC?AATCGC?AAGTGTTT???ATCGC??TTTATCGGAATGACGCTC?TGGCCTTGTCTTTGAT?A??GCGTG??GAGCTCTCGGGC???TTCACGATGGAT??C??ATGCTCG?GCGGACGTCGTGAAGGAATGCTACCTGGTTGATCCTGCCAGTAGTCATATGCTTGTCTCAAAGATTAAGCCATGCATGTGTAAGTATGAACTAATTCAGA?????????????????????????
Blepharocalyx_salicifolius  	???????????????????????????????????????????????????????????????????????TTCCCACGCTTTCCATCAA?GTTTTGCCCCGTGAGC??T?AA??CGTGGATGC?AAAAAGCGGGTTCCTGTGTTGCATA?CCCTATTGCGACGGAAA?TTTGTGCCTATCGTTGTCCC?TTCCAACGCGACATCCTCTTT?GGGTGCTCGG?TTGGACTAGAT?AGT?GGGGCTTG?TGTTCCAC???GAA?CA????????????????TCTCA???TTAGATTTG?TTCGGATGGACCGCGAGTGC?TTACTTGTTCTCTCGGATGCGGAACCTTCTTCATGGGTG??TT?GGGGTCATCGGCCC?TCGTTCCC?AATCTC?AAGCGTTTA??AACGC??TTTACTGGAATGACGCTC?TTGCCTCGTCTTTGAT?C??GCGTG??GAGCTCTCGGGC??TTTCGCGATGGAT??CA?ATGCTTG?GCGGACGTCGTGAAGGAATGCTACCTGGTTGATCCTGCCAGTAGTCATATGCTTGTCTCAAAGATTAAGCCATGCATGTGTAAGTATGAACTAATTCAGA?????????????????????????
Calyptranthes_concinna 		???????????????????????????????????????????????????????????????????????TTCCCTCACTTTCGATCAT?GTTTTGCTCCATGAGC??T?AA??CGTGGATGC?AAAAAGCGGGTTCCTGTGTTGCATA?CCCTATTGCGACGGAAA?GTTGTGCCTATCGTTGTTCT?TTTCAACGCGACATCCACTTT?GGGTGCTCGG?TTGGACGAGAT?AGT?GGTGCTTG?TGTTCCTC???GAA?CA???????????????ATCTCA???TTTGA?TGG?TTCGGATGGACCATGAGTGC?TTACTTGTTCTCTCGGATGCGGAACTTTCTTCATGGGTC??TT?GGGGTCATCGGCCCTTTGTTCCC?AATCTC?AAGCGTTT???ATCGC??TTTATCGGAATGACGCTC?TTGCCTTGTCTTTGAC?C??ACGTG??GAGCCCTCGAGC???TCCAGGATGGAT??C??ATGCTTG?GCGGACGTCGTGAAGGAATGCTACCTGGTTGATCCTGCCAGTAGTCATATGCTTGTCTCAAAGATTAAGCCATGCATGTGTAAGTATGAACTAATTCATA?????????????????????????
Calyptranthes_kiaerskovii  	???????????????????????????????????????????????????????????????????????TTTCCTCATTTTCGATCAT?GTTTTGCTCCATGAGC??T?AA??TGCGGATGC?AAAAAGCGGGTTCCTGTGTTGCATACCCCTATTGCGATGGAAA?TTTGTGCCTATCGTTGTTCT?TTTCAACGCGACATCCTCTTT?GGGTGCTCGG?TTGGACTAGAT?AGT?GGTGCTTG?TGTTCCCC???AAA?CA???????????????????CA???TTTGA?TGGTTTCGGATGGACCATGAGTGC?TCACTTGTTGTCTCGGATGCGGAACTCTCTTCATGGGTCTTTT?GGGGTCATCGGCCCTTTGTTCCC?AATCTC?AAGCGTTT???ATCGC??TTTATCGGAATGACGCTC?TTGCCTTGTCTTTGAC?C??ACGTG??GAGCCCTTGAGC???TCTAGGATGGAT??C??ATGCTTG?GCGGACGTCGTGAAGGAATGCTACCTGGTTGATCCTGCCAGTAGTCATATGCTTGTCTCAAAGATTAAGCCATGCATGTGTAAGTATGAACTAATTCAGA?????????????????????????
Calyptranthes_krugii            ????????????????????????????????????????????????????????????????????????????????????????????????????????????????????????????????????????????????????????????????????????????????????????????????????????????????????????????????????????????????????????????????????????????????????????????????????????????????????????????????????????????????????????????????????????????????????????????????????????????????????????????????????????????????????????????????????????????????????????????????????????????????????????????????????????????????????????????????????????????????????????????????????????????????????????????????????????????????
Calyptranthes_luquillensis      ????????????????????????????????????????????????????????????????????????????????????????????????????????????????????????????????????????????????????????????????????????????????????????????????????????????????????????????????????????????????????????????????????????????????????????????????????????????????????????????????????????????????????????????????????????????????????????????????????????????????????????????????????????????????????????????????????????????????????????????????????????????????????????????????????????????????????????????????????????????????????????????????????????????????????????????????????????????????
Calyptranthes_sintenisii        ????????????????????????????????????????????????????????????????????????????????????????????????????????????????????????????????????????????????????????????????????????????????????????????????????????????????????????????????????????????????????????????????????????????????????????????????????????????????????????????????????????????????????????????????????????????????????????????????????????????????????????????????????????????????????????????????????????????????????????????????????????????????????????????????????????????????????????????????????????????????????????????????????????????????????????????????????????????????
Calyptranthes_woodburyi         ????????????????????????????????????????????????????????????????????????????????????????????????????????????????????????????????????????????????????????????????????????????????????????????????????????????????????????????????????????????????????????????????????????????????????????????????????????????????????????????????????????????????????????????????????????????????????????????????????????????????????????????????????????????????????????????????????????????????????????????????????????????????????????????????????????????????????????????????????????????????????????????????????????????????????????????????????????????????
Campomanesia_guazumifolia 	???????????????????????????????????????????????????????????????????????TAGCCTCACTTTCGATCAA?ATTTTGCTCCATGAGC??T?AA????TGGATGC?AAAAAGCGGGTTCCTGTGTTGCATA?CCCTATTGCGATGGAAA?TTTGTGCCTATCGTTGTCCC?TTTCAATGCGGTATCCGCTTT?GGGTGCTCGG?TTGGACTAGAT?AGT?GGGGCTTG?TATTCCGC???GAA?CA????????????????TCTCAT?TTTTGATTTG?TTCGGATGGATCGCGAGTGC?TTACTTGTTCTCTCGGATGCGGAACCTTCGTCATGGGTG??TA?GGGGTCATCGGCCC?TTGTTCCTAAATCTC?AAGCGTTT???ATCGC???TTATCGGAATGACGCTC?TTGCCTTGTCTTTGAT?C??GCGTG??GAGCTCTTGAGC??TTTCACGACGGAT??T??ATGCTTG?GCGGACGTCGTGAAGGAATGCTACCTGGTTGATCCTGCCAGTAGTCATATGCTTGTCTCAAAGATTAAGCCATGCATGTGTAAGTATGAACTAATTCAGA?????????????????????????
Cloezia_floribunda 		????????????????????????CAAG?AATGTGTGTGTTGGCAGGCTCCATGCTGGCGCATCGAACTGCTTCCCTCACTTTCGATCAA?TCGCTGCTCCACGAGC??T?AA?CGTTGGATGC?AAAAATCGGGTTCCTGTGTTGCATA??CCTACCGCGACGGAAA?TTCGTCCATCTCGTTGTCCC?TTTCATCAGAAGGATCCATTC?GGATGCTTTGGGTGGACTAGAT?AGT?GGGGCTTG?TGTTCCGC???GAA?CG????????????????TCTCA???CKAGATTTG?TTCGGATGGAGCACGGGTGC?TCACTCGTTCTCTCGGATGCGGAACGTTCCTCATGGGCA??CG?TGGGTCAATGGCCC?TCGCTCCCAAATCTTTAAGCGTTT???ATCGC??TTTACTGGAATGACGCTC?TTGCCYTGTCTTTGAC?C??CCGTGG?GAGCTCCCGAGC???TCCGTGACGGAT??CA?ATGCTCG?GCGGACGTCGTGAAGGAATGC????????????????????????????????????????????????????????????????????????????????????????????????????????
Decaspermum_gracilentum         ????????????????????????????????????????????????????????????????????????????????????????????????????????????????????????????????????????????????????????????????????????????????????????????????????????????????????????????????????????????????????????????????????????????????????????????????????????????????????????????????????????????????????????????????????????????????????????????????????????????????????????????????????????????????????????????????????????????????????????????????????????????????????????????????????????????????????????????????????????????????????????????????????????????????????????????????????????????????
Decaspermum_humile 		???????????????????????????????????????????????????????????????????????TTCCCTCACTTCCGATCAA?ATTTTGCTCCATGATC??T?AA??TGTGGATGC?AAAGAGCGGGTTCCTGTGTTGCATA?CCCTATTGCGATGGAAT?TTTGTGCCTATTGTTGTCCC?TTTCAACGCGACATCCTGTGT?GGGTGCTCGG?TTGGACTAGAT?AGT?GGGTCTTG?TGTTCCTC???GAA?CA????????????????TCTCAT?TTTTGATTTA?TTCGGATGGACCACGAGTGC?TCACTTGTCCTCTCGGACGCGGAACCTTGGTCATGGGTG??TA?GCGGTCNTCGGCCC?TTGCTCCC?AATATC?AAGCGTTT???ATCGC??TTTATCGGAATGACGCTC?TCGCCTCGTCTTTGGT?C??GCGTG??GAGCTCTCGAGC???TNCACGGCGGAT??C??ATGCTTG?GCGGACGTCGTGAAGGAATGTTACCTGGTTGATCCTGCCAGTAGTCATATGCTTGTCTCAAAGATTAAGCCATGCATGTGTAAGTATGAACTAATTCAGA?????????????????????????
Eucalyptus_perriniana		???????????????????????????????????????????????????????????????????????TTCCCTCACTTTCGATCAG?TTGTTGCTCCGCGAGC??T?AAACGTCGGATGC?AAGATGTGGGTTCCTGTGTTGCATA??GGTATTGCGACGGAAA?TGTGTGCCTTCGGTAGTCCC?TTCCATCACGACGTCCTCTC??GGATGCTCGG?TTGGACCGGAT?AGT?GGGGCTCG?TGTTCCAC???GGA?CG????????????TC?GTCTCA???TTCGA?TCG?TTCGGACGGACCACGAGTGC?CTACTCGTTCTCTCGGATGCGGAACTCTCGTAATGGGAG??T??GGGGTCATTGGCCN?TTGTTCCCTAATCGTTAAGCGTTT???ATCGC??TTCACCCGAATGACGATC?TCGCCTTGTCCTTGAT?C??GCGCG??AAGCCCTCGGGC???GTCGCGGCGGAT??C??ATGCTCG?GCGGACGTCGTGAAGGAATGCTACCTGGTTGATCCTGCCAGTAGTCATATGCTTGTCTCAAAGATTAAGCCATGCATGTGTAAGTATGAACTAATTCAGA?????????????????????????
Eugenia_biflora			TTTCATGGGCGT?GTGAGTGGTGATAAACAAAGTGTGTGTTGGCAGGCTCCATGCTGGTGCATCGAACTGCTTCCCTCACTTTCGATCAA?GTTTTGCTCCACGANC??A?AA??TGTGGATGCAAAAAAACGGGTTCCTGTGCTGCATA?CCCTATTGCGACGGAAA?TTTGTGCCTAATGATGTCCA?TTTCAACGCGACACCCTCTTT?CGGTGCTCGG?TTGGACCAGAT?AGT?GGGGCTTG?TGTTCCGT???GAA?CA?????????????C?ATCTAA???TACGA?TTG?TTCGGACGGACCGCGAGTGCTTTACTTGTTCTCTCGGATGCGGAACTTTTTTTGTGGGTG??TT?GGGGTCATCGGCCC?TT?????????TCTC?AAGCGTTT???ATCGCT?TTCATCGAAATGACGCTC?TTGCCTTG?TTTTGAC?C??ATGTG??GAGCTCTCGNGCTTTTTCACGATGGTT??C??ATGCTCG?GCAGACGTCGTGAAGGAATGCTACCTGGTTGATCCTGCCAGTAGTCATATGCTTGTCTCAAAGATTAAGCCATGCATGTGTAAGTATGAACTAATTCAGACTGTGAAACTGCN?AATGGCTCAAT
Eugenia_bimarginata		?????????????????????TGATAAC?AAAGTGTGTGTTGGCAGGCTCCGTGCTGGTGCATCGAACTGCTTCCCTCACTTTCGATCAA?GTTTTGCTCCATGAGC??T??A??TGTGGATGC?AAAAAGCGGGTTCCTGTGTTGCATA?CCCTATCGTGATGGAAA?TTTGTGCCTAATGTAGTCTA?TTTCAACGCGACACCCTCTTT?GGGTGCTCGG?TTGGACCACAT?AGT?GGGCCTTG?TGTTCCCC???GAA?CA?????????????CAATCTCA???TTTGA?TTG?TTCGGACGGACCGCGAGTGCTTTACTTGTTCTCTCGGATGCGGAACTTTTTTCGTGGGTG??CT?GGGGTCATCGGCCC?TTGTTACT?AATCTC?AAGCGTTT???ATCGCT?CTTATCGAAATGACGCTC?TTGCCTTGTTTTTGAC?C??ATGTG??GAGCTCTCGGGC??TTTCACGATGGAT??C??ATGCTTG?GCGGACGTCGTGAAGGAATGCTACCTGGTTGATCCTGCCAGTAGTCATATGCTTGTCTCAAAGATTAAGCCATGCATGTGTAAGTATGAACTAATTCAGANTGTGAAACGCCCNAATGGCTCAAA
Eugenia_convexinervia 		TCTCATGNGCGT?GAGAGTGGTGATAAG?AACGTGTGTGGTGGCAGGCTCCGTGCTAGTGCATCGAACTGCTTCCCGCACTTTCGATCAA?GTTTTGCACCANGAGC??T?AA??CGNGGATGC?AAAAAGCGGGTTCCTGTGTTGCATA?CCCTATTGCGACGGAAAATTTGTGCCTATCGTTATCCC?TTTCAACACGACATCCTATGT?GGGTGCTCGG?TTGGACTAGAT?AGT?GGGGCTTG?TGTTCCAN???NAA?CA????????????????NTTCA???TTTGATTTG?TTCGAACGGATCGCGAGTGC?TCACTTGTCCTCTCGGATGCGGAACCTTATGCATGGGCGN????GGGGTCATCGGCCC?TCGTTCCC?AATCTC?AAGCGTTT???ATCGC??TTTATCGGAATGACGCTC?TTGCCTTGTCTTTGAT?C??GAGTG??GAGCTCTCGGGC??TTTCACGAGGGAT??C??ATGCTCG?GCGGACGTCGTGAAGGAATGCTACCTGGTTGATCCTGCCAGTAGTCATATGCTTGTCTCAAAGATTAAGCCATGCATGTGTAATTATGAAA??????????????????????????????????
Eugenia_cuprea			????????????????????????????????????TTGCTTGCAGGCTCCGGGCTGGTGCATCGAATTGCTTCCCTCACTTTCGATCAA?GTTTTGCTCCATGAGC??T?AA??TGTGGATGC?AAAAAGCGGGTTCCTGTGTTGCATA?CCCTATCGTGACGGAAA?TTTGTGCCTATTGTTGTCCA?TTTCAATGCGACATCCTCTTT?GGGGGCTCGG?TTGGACCAAAT?AGT?GGGCCTTG?TGTTCCCC???GAA?CA?????????????C?ATCTCA???TTTGA?TTG?TTCGGATGGACCACGAGTGCTTTACTTGTTCTCTCGGATGCGGAACTTTTTTCGCGGGTT??CA?GGGGTCATCGGCCC?TCGTTCCC?AA????????????????ATCGGT?TTTATCGAAATGACGCTC?TTGCCTTGTTTTTGAC?C??GCGTG??GAGCTCTCGGGC??TTTCACGATGGAT??C??ATGCTTG?GAGGACGTCGTGAAGGAATGCTACCTGGTTGATCCTGCCAGTAGTCATATGCTTGTCTCAAAGATTAAGCCATGCATGTG?????????????????????????????????????????????
Eugenia_dysenterica		CNTCATGGGCGT?GTGAGTGGTGATAAG?AAAGTGTGTGTTGGCAGGCTCCGTGCTGGTGCATCGAACTGCTTCCCTCACTTTCGATCAA?GTTATGCTCCATGAGC??TAAA??TGTGGATGC?AAAAAGCGGGTTCCTGTGTTGCATA?CCCTATCGCGACGGAAA?TTTGTGCCTATCGTTTTCCC?TTTCAACGCGACATCCTGTGT?GGGTGTTCGG?TTGAACTAGATAAGT?GGGGCTTG?CGTTCCTC???GGA?CA?????????????C?ATCTCA???TTTGA?TTG?TTCGGATGGACCGCGAGTGCTCGACTCGTTCTCTCGGATGCGGAACTTCTTTCGTGGGCG??GT?GGGGTCATCGGCCC?TTGTTCCC?AATCTC?AAGCGTTC???ATCGCT?TTTACGGAAATGACGCTC?TTGCCTTGTTTTTGAC?C??GCGTG??GAGCTCTCGGGCT?TTTCACGACGGAT??C??ATGCTTG?GCGGACGTCGTGAAGGAATGCTACCTGGTTGATCCTGCCAGTAGTCATATGCTTGTCTCAAAGATTAAGCCATGCATGTGTAAGTATGAACTAATTCAGACTGTGAAACTGC?????????????
Eugenia_sulcata 		???????????????TGAGTGTGATGAG?AAAGTGTGTGTTGGCAGGCTCCGTGCTAGTGCATCGAACTGCTTCCCTCACTTTCGATCAA?GTTTTGATCCATGAGC??T??????ATGGATGC?AAAAAGCGAGTTCCTGTGTTGCATA??CCTATTGTGATGGAAAAATTGTGCCTATTGTTGTTCA?TTTCGACGCGACACCCTCTTT?GGGTGCTCGG?TTGGACTAGAA?AGT?GGGGCTTG?TGTTCCCC???GAG?CA?????????????C?ATCTCA???TTTGA?TTG?TTCGGACGGACCACGAGTGCTTTACTTGTTTTCTCGGATGCGGAAATTTTCTCGTGGGTT??CT?GGGGTCATCGGCCC?TTCTTCCC?AATCTG?AAGCGTTT???ATCGCT?CTTATCGAAATGACGCTC?TTGCCTTGTTTTTGAC?C??GCGTG??GAGCTCTCGGGCTTTTTCACGATGGAC??A??ATGCTCG?GCGGACGTCGTGAAGGAATGCTACCTGGTTGATCCTGCCAGTAGTCATATGCTTGTCTCAAAGATTAAGCCATGCATGTGTAAGTATGAACTAATTCAGACTGTGAAACGCCCNAAATG??????
Eugenia_uniflora		????????????????????????????????????????????????????????????????????TGCTCCCCTCACTTTCGATCAA?GTTTCGCTCCACGAGC??T????ATGTGGATGC?AAAAAGCGGGTTCCTGTGCTGCATA??CCTATCGCGACGGAAA?TTTGTGCCTATTGTTTGTCCATTTCAACGCGACACCCTCTTT?GGGTGCTCGG?TTGGATCAGAT?AGT?GGGGCTTG?CGTTCCTC???GAG?CA?????????????C?ATCTCT???TTTGA?TTG?TTCGCACGGAACGTGAGTGCTTCACTTGTTCTCTCGGATGCGGAACGTTTTTCGTGGGTT??CT?AGGGTCATTGGCCC?TTGTTCCC?AATCTG?AAGCGTTT???ATCGCTCTTCAACGAAATGACGCTC?TTGCCTTGTCTTTTGACC??TCGTG??TAGCTCTCGGGCTTCTCAACGATGGACA????ATGCTCG?GGGGACGTCGTGAAGGAATGC????????????????????????????????????????????????????????????????????????????????????????????????????????
Gomidesia_affinis 		???????????????????????????????????????????????????????????????????????TTCCCTCACTTTCGATCAA?GTTTTGCTCCATGAGC??T?TT??TGTGGATGC?AAAAAGCGGGTTCCTGTGTTGCATA?CCCTATTGCGACGGAAA?TTTGTGCCTAATGTTGTCCT?TTTCAACGCGACATCCTCTTT?GGGTGCTCGG?TTGGACTAGAA?AGT?GGGGCTTG?TGTTCCCC???GAA?CA????????????????TCTCG???TTTGA?TGG?TTCGGATGGACCACGAGTGC?TTACTTGTTCTCTCGGATGCGGAAATTTCTTCATGGGCG??TT?GGGGTCATTGGCCC?TTGTTTCC?AATCTC?AAGCGTTT???ATCGC??TTTACTCGAATGACGCTC?TTGCCTTGTCTTTGAC?C??ACGTG??GAGCTCTC?????????CACGATGGAT??C??ATGCTTG?GCGGACGTCGTGAAGGAATGCTACCTGGTTGATCCTGCCAGTAGTCATATGCTTGTCTCAAAGATTAAGCCATGCATGTGTAAGTATGAACTAATTCAGA?????????????????????????
Gomidesia_flagellaris		???????????????????????????????????????????????????????????????????????TTCCCTCACTTTCGATCAA?GTTTTGCTCCATGAGC??T?AA??TGTGGATGC?AAAAAGCGGGTTCCTGTGCTGCATA?CCCTATTGCGACGGAAA?TTTGTGCCTAATGTTGTTCT?TTTCAACGCGACATCCTCTTT?GGGTGCTCGG?TTGGACTAGAT?AGT?GGGGTTTG?TGTTCCCC???GAA?CA????????????????TCTCG???TTTGA?TGG?TTCGGATGGATCACGAGTGC?TTACTTGTTCTCTCGGATGCGGAAATTTCTTCACGGGTG??TT?GGGGTCATTGGCCC?TTGTTCCT?AATCTC?AAGCGTTT???ATCGC??TTTACTCGAATGACGCTC?TTGCCTTGTCTTTGAC?C??TCATG??GAGCTCTC?????????CACGACGGAT??C??ATGCTTG?GCGGACGTCGCGAAGGAATGCTACCTGGTTGATCCTGCCAGTAGTCATATGCTTGTCTCAAAGATTAAGCCATGCATGTGTAAGTATGAACTAATTCAGA?????????????????????????
Gomidesia_schaueriana 		???????????????????????????????????????????????????????????????????????TTTCCTCACTTTCGATCAA?GTTTTGCTCCATGAGC??T?TT??TGTGGATGC?AAAAAGCGGGTTCCTGTGTTGCATA?CCCTATTGCGACGGAAA?TTTGTGCCTAATGTTGTCCT?TTTCAACGCGACATCCTCTGT?GGGTGCTCGG?TTGGACTAGAT?AGT?GGGGCTTG?TGTTCCCC???GAA?CA????????????????TCTCG???TTTGA?TGG?TTCGGATGGACCACGAGTGC?TTACTTGTTCTCTCGGATGCGGAAATTTCTTCATGGGCG??TT?GGGGTCATTGGCCC?TTGTTTCC?AATCTC?AAGCGTTT???ATCGC??TTTACTCGAATGACGCTC?TCGCCTTGTCTTTGAC?C??ACGTG??GAGCTCTC?????????CACGATGGAT??C??ATGCTTG?GCGGACGTCGTGAAGGAATGCTACCTGGTTGATCCTGCCAGTAGTCATATGCTTGTCTCAAAGATTAAGCCATGCATGTGTAAGTATGAACTAATTCAGA?????????????????????????
Gossia_hillii			???????????????????????????????????????????????????????????????????????TATCCTCACTTTCGATCAAAACTTTGCTCCATAGCT????AA??TGTGGACGC?AAAAAGTGGGTTCCTGTGTTGCATA?CCCTAATGCGTTGGAAA?TTTGTGCCTATTGTTGTCCC?TTTCAACGCGACATCCTCTTT?GGGTGTTCGG?TTGGACTAGAT?AGTGGGGGCTTG?TGTTCCTC???GAA?CA????????????????TGTCG???GTTGA?TTG?TTCGGATGGACCGCGAGTGCTTTACTTGTTCTCTCGAATGCGGAACTTTCTTCATGGGTG??TTGGGGGTCATTGGCCCTTTTTTCCCCAATCTC?AAGCGTTT???ATCGC??TTTATCGGAATGACGCTC?TCGCCTTGTCCTACGGCC??GCGTG??GAGCTCTCGGGCT?TTTCACGGTGGCT??C??GTGCTCG?GCAGACGTCGTG?AGGAATGCTACCTGGTTGATCCTGCCAGTAGTCATATGCTTGTCTCAAAGATTAAGCCATGCATGTGTAAGTATGAACTAATTCAGA?????????????????????????
Gossia_inophloia 		???????????????????????????????????????????????????????????????????????TACCCTCACTTTCGATCAAAGATTTGCTCCATAGCT????AA??TGTGGACGC?AAAAAGTGGGTTCCTGTGTTGCATA?CCCTATTGCGCTGGAAA?TTTGTGCCTATTGTTGTCCC?TTTCAACGCGACATCCTCTTT?GGGTGTTCGG?TTGGACTAGAT?AGTGGGGGCTTG?TGTTCCTC???GAA?CA????????????????TGTCA???GTTGA?TTG?TTCGGATGGACCGCGAGTGCTTTACTTGTTCTCTCGAATGCGGAACTTTCTTCATGGGTG??TTGGGGGTCATTGGCCC?TTTTTCCCCAATCTC?AAGCGTTT???ATCGC??TTTATCGGAATGACGCTC?TCGCCTTGTCCTACGGCC??GCGTG??GAGCTCTCGGGCT?TTTCACGGTGGCT??C??GTGCTCG?GCAGACGTCGTG?AGGAATGCTACCTGGTTGATCCTGCCAGTAGTCATATGCTTGTCTCAAAGATTAAGCCATGCATGTGTAAGTATGAACTAATTCAGA?????????????????????????
Hexachlamys_edulis		?????????????????????????????????????????????????????????????ATCGAACTGCTTCCCTCACTTTCGATCAT?TTTTTGCTCCACGAGC??T?AA??TGTGGATGC?AAAAAGCGGGTTCCTGTGTTGTATA?CCCTATCGCGACGGAAA?TTTGTGCCTATTGTTTCTCA?TTTCAACGCGACACCCTCT???GGGTGGTCGG?TTGGACTAGAT?AGTGGGGGCTTG?TGTTCCTC???GAA?CA?????????????C?ATCTCA???TTTGA?TTG?TTCGGATGGACCTCGAGTGCTTTACTTGTTCTCTCGGATGCGGAATTTTTTTGATGGGTG??CT?GCGGTCATCGGCCC?TCGTTCCC?AATCTC?AAGCGTTT???ATCGCT?TTTATCGAAAGGACGCTC?TTGCCTCGTTTTTGAC?CGTGCGTG??GAGCTCTCGGGCT?TCTCACGATGGAT??C??ATGCTTG?GCGGACGTCGTGAAGGAATGCTACCTGGTTGATCCTGCCAGTAGTCATATGCTTGTCTCAAAGATTAAGCCATGC??????????????????????????????????????????????????
Hexachlamys_hamiltonii 		????????????????????????????????????????TTGCAGGCTCCGGGCTGGTGCATCGAACTGCTGGCCTCACTTTTCATCAT?TTTTTGCTCCATGAGC??T?AA??TGTGGATGC?AAAAAGCGGGTTCCTGTGTTGTATA?CCCTATCGCGACGGAAA?TTTGTGCCTATCGTTTCTCG?TTTCAACGCGACACCCTCTTT?GGGTGGTCGG?TTGGACCAGAT?AGT?GGGGCTTG?TGTTCCCC???GAA?CA?????????????C?ATCTCA???TTTGA?TTG?TTCGGATGGACCGCGAGTGCTTTACTTGTTCTCTCGGATGCGGAACTTTTTTGGTGGGTG??TT?GGGGTCATCGGCCC?TCGTTCCC?AATCTC?AAGCGTTT???ATCGCT?TTTATCGGAATGACGCTC?TGGCCTTGTTTTTGAT?CCATCGTG??GAGCTCTCGGGCT?TTTCACGATGGAT??C??ATGCTTG?GCGGACGTCGTGAAGGAATGCTACCTGGTTGATCCTGCCAGTAGTCATATGCTTGTCTCAAAGATTAAGCCATGCATGTGTAAGTATGAACTAATTCAGACTGTGAAACTGCG?AATGGCTCAA?
Hexachlamys_itatiaiensis 	???????????????????????????????????????TTTGCAGGCTCCGTGCTGGTGCATCGAACTGCTTCCCTCACTTCCGATCAA?GTTGTGCTCCACGAGC??T?AA??CGAGGATGC?AAAAAGCGGGTTCCTGTGTTGCATA?CCCTATCGCGACGGAAA?TTTGTGCCTATTGTTGTCCC?TTTCAACGCGACATCCTCTTT?GGGTGGTCGG?TTGGACCAGAT?AGT?GGGGCTTG?TGTTCCCC???GAA?CA?????????????C?ATCTCA???TTTGA?TTG?TTCGGATGGAYCGCGAGTGCTTNACTTGTTCTCTCGGATGCGGAACTTTTTTSGTGGGTG??TT?GGGGTCATCGGCCC?TCGTTCCC?AATCTC?AAGCGTTT???ATCGCT?TTTATCGGAATGACGCTC?TGGCCTTGTTTTTGAT?C??GCGTG??GAGCTCTCGGGC???TCCACGATGGAT??C??ATGCTCG?GCGGACGTCGTGAAGGAATGCTACCTGGTTGATCCTGCCAGTAGTCATATGCTTGTCTCAAAGATTAAGCCA?????????????????????????????????????????????????????
Legrandia_concinna 		????????????????????????????????????????????????????????????????????????TTCCTCCATTTCGATCAA?GTTTTGCTCCATGAGC??T?AA??CGTGGATGC?AAAAAGTGGGTTCCTGTGTTGCATA?CCCTATTGCGACGGAAA?TTTGTGCCTATTGTTGTCCC?TTTCAACGCGACATCCTCTTT?GGGTGATCGG?TTGGACTAGAT?AGT?GGGGCTTG?CGTTCCTC???GAA?CA?????????????C?ATCTCA???TTTGA?TTG?TTCGGATGGATCGCGAGTGC?TTACTTGTCCTCTCGGATGCGGAACTTTATTCATGGGTG??TTGGGGGTCATCGGCCC?TTGTTCCC?AATCTC?AAGCGTTT???ATCGCT?TTTACTTGAATGACGCTC?TTGCCTTGTCATTGAC?C??GCGTG??CGGCTCTCGGGC???CTCACGATGGAT??C??ATGCTTG?GCGGACGTTGTGAAGGAATGCTACCTGGTTGATCCTGCCAGTAGTCATATGCTNGTCTCAAANNNTAAGCCATGCATGTGTAAGTATGAACTAATTCAG??????????????????????????
Lenwebbia_prominens             ????????????????????????????????????????????????????????????????????????????????????????????????????????????????????????????????????????????????????????????????????????????????????????????????????????????????????????????????????????????????????????????????????????????????????????????????????????????????????????????????????????????????????????????????????????????????????????????????????????????????????????????????????????????????????????????????????????????????????????????????????????????????????????????????????????????????????????????????????????????????????????????????????????????????????????????????????????????????
Lophomyrtus_bullata		???????????????????????????????????????????????????????????????????????TTCGCTCACTTTCGATCAA?GTTTTGCTCCATGAGC??T?AA??TGTGGATGC?AAAAAGCGGGTTCCTGTGTTGCATA??CCTATTGTGACGGAAA?TTTGTGCCTATTGTTTTCCC?TTTCAACGCGGCATCCTCTGT?GGGTGCTCTG?TTGGACTAGAT?AGT?GGGGCTTG?TGTTCCAC???GAA?CA????????????????TCTCA???TTTGA?TCG?TTCGGATGGACCGCGAGTGCTTCACTTGTCCTCTCGGATGCGGAACCTTGTTCATGGGTG??TTGGGGGTCATTGGCCC?TTGTTCCC?AATCTC?AAGCGTTT???ATCGC??TTTACTGGAATGACGCTC?TTGCCTTGTCTTTGAC?C??ACGTG??GAGCTCTCGGGC???TTCAYGATGGAT??C??ATGCTTG?GCGGACGTCGTGAAGGAATGCTACCTGGTTGATCCTGCCAGTAGTCATATGCTTGTCTCAAAGATTAAGCCATGCATGTGTAAGTATGAACTAATTCAGA?????????????????????????
Lophomyrtus_obcordata 		???????????????????????????????????????????????????????????????????????TTTGCCCACTTTCGATCAA?GTTTTGCTCCATGAGC??T?AA??TGTGGATGC?AAAAAGCGGGTTCCTGTGTTGCATA??CCTATTGTGACGGAAA?TTTGTGCCTATTGTTTTCCC?TTTCAACGCGGCATCCTTTGT?GGGTGCTCGG?TTGGACTAGAT?AGT?GGGGCTTG?TGTTCCAC???GAA?CA????????????????TCTCA???TTTGA?TTG?TTCGGATGGACCGCGAGTGCTTCACTTGTTCTCTCGGATGCGGAACCTTGTTCATGGGTG??TTGGGGGTCATCGGCCC?TTGTTCCC?AATCTC?AAGCGTTT???ATCGC??TTTACTGGAATGACGCTC?TTGCCTTGTCTTTGAC?C??ACGTG??GAGCTCTCGGGC???TTCATGATGGAT??C??ATGCTTG?GCGGACGTCGTGAAGGAATGCTACCTGGTTGATCCTGCCAGTAGTCATATGCTTGTCTCAAAGATTAAGCCATGCATGTGTAAGTATGAACTAATTCAGA?????????????????????????
Luma_apiculata 			???????????????????????????????????????????????????????????????????????TTGCCTCACTTTCGATCAA?GTTTTGCTCCAT?????????????GTGGATGC?AAAAAACGAGTTCCTGTGTTGCATA?CCCCATTGCGATGGAAA?TTTGTGCCTATTGTTGTCCC?TTTCAACGCGACATCCTTTTT?GGGTGCTCGG?TTGGACTAGAT?AGT?GGGGCTTG?TGTTCCTC???GAA?CA????????????????TCTCA???TTTGA?TTG?TTTGGATGGATCGCGAGTGC?TTACTTGTCCTCTCGGATGCGGAACTTTCTTTATGGGTG??TT?GGGGTCATCGGCCC?TTGTTCCT?AATCTC?AAGCGATCGTTATCGC??TTTACTGGAATGACGCTC?TTGCCTTGTCTTTGAC?C??GCGTG??GAGCTCTCGGGC???TTCACGATGGAT??C??ATGCTTG?GCGGACGTCGTGAAGGAATGCTACCTGGTTGATCCTGCCAGTAGTCATATGCTTGTCTCAAAGATTAAGCCATGCATGTGTAAGTATGAACTAATTCAGA?????????????????????????
Luma_chequen			???????????????????????????????????????????????????????????????????????TTGCCTCACTTTCGATCAA?GTTTTGCTCCAT?????????????GTGGATGC?AAAAAACGAGTTCCTGTGTTGCATA?CCCTATTGCGATGGAAA?TTTGTGCCTATTGTTGTCCC?TTTCAACGCGACATCCTCTTT?GGGTGCTCGG?TTGGACTAGAT?AGT?GGGGCTTG?TGTTCCTC???GAA?CA????????????????TCTCT???TTTGA?TTG?TTTGGATGGACCGCGAGTGC?TTACTTGTCCTCTCGGATGCGGAACTTTCTTTATGGGTG??TT?GGGGTCATCGGCCC?TTGTTCCT?AATCTC?AAGCGATCGTTATCGC??TTTACTGGAATGACGCTC?TTGCCTTGTCTTTGAT?C??GCGTG??GACCTCTCGGGC???TTCATGATGGAT??C??ATGCTTG?GCGGACGTCGTGAAGGAATGCTACCTGGTTGATCCTGCCAGTAGTCATATGCTTGTCTCAAAGATTAAGCCATGCATGTGTAAGTATGAACTAATTCAGA?????????????????????????
Marlierea_eugeniopsoides 	???????????????????????????????????????????????????????????????????????TTCCCTCACTTTCGATCAT?GTTTTGCTCCATGAGC??T?AA??TGTGGATGC?AAAAAGTGGGTTCCTGTATTGCATA?CCCTATTGCGACGGAAA?TTTGTGCCTGTTGTTGTCCCATTTCAACGCGACATCCTCTTT?GGGTGCTCGG?TTGGACTAGAT?AGT?GGGGCTTG?TGTTCCTC???GAA?CA????????????????TCTCA???TGCGA?TGG?TTCGAATGGATCACGAGTGC?TTACTTGTTCTCTCGGATGCGGAACTTTCTTCATGGGTG??TT?GGGGTCATCGGCCC?TCGGTCCC?AATCTC?AAGCGTTT???ATCGC??TTTACTGGAATGACGCTC?TTGCCTTGTGTTTGGT?C??ACGTG??GAGCTCTCGAGC???TCCATGATGAAT??C??ATGCTTGTGCGGACGTCGTGAAGGAATGCTACCTGGTTGATCCTGCCAGTAGTCATATGCTTGTCTCAAAGATTAAGCCATGCATGTGTAAGTATGAACTAATTCAGA?????????????????????????
Marlierea_racemosa 		????????????????????????????????GTGTGTGTTGGCAGGCTCCATGCTGGTGCATCGAACTGCTTCCCTCACTTTCGATCAT?GTTTTGCTCCATGAGC??T?AA??TGTGGATGC?AAAAAGTGGGTTCCTGTATTGCATA?CCCTATTGCGACGGAAA?TTTGTGCCTGTTGTTGTCCCATTTCAACGCGACATCCTCTTT?GGGTGATCGC?TTGGACTAGAT?AGT?GGGGCTTG?TGTTCCTC???GAA?CA????????????????TCTCA???TTCGA?TGG?TTCGGATGGATCACGAGTGC?TTACTTGTTCTCTCGGATGCGGAACTTTCTTCATGGGTG??TT?GGGGTCATCGGCCC?TCGTTCCC?AATCTC?AAGCGTTT???ATCGC??TTTACTGGAATGACGCTC?TTGCCTTGTGTTTGGC?C??GCGTG??GAGCTCTCGAGC???TCCATGATGGAT??C??ATGCTTGTGCGGACGTCGTGAAGGAATGCTACCTGGTTGATCCTGCCAGTAGTCATATGCTTGTCTCAAAGATTAAGCCATGCATGTGTAA??????????????????????????????????????????
Metrosideros_perforata  	???????????????????????????????????????????????????????????????????????TTCCCTCACTTTCGATCAG??TGTTGCTCCATGAGC??T?A???GTTGGATGC?AAAAAGTGGGTTCCTGTGTTGCATA??CCTATTGTGATGGAAA?TTTNTTCATTTTGTTGTCCC?TTTCGTCATAACGTCCTTTT??GGATGCTTTG?TCGGACTAGAT?AGT?AGGGCTTG?TGTTCCAT???GAACCA????????????????TCTCA???TGTGA?TCG?TTCGAATGGACCATGAACGC?CTACTCGTTCTCTCGGATGCGGAACTTACTTCATGGGTA??T??GGGGTCATTGCCCC?TTGTTCCCAAATCTTTAAGCGTTC???GTCGC??TTTACTGGAATGACGCTC?TTGCCTTGTCTTGGAC?C??ATGTG??GAGCTTTCGGGC???ATCATGATGGAT??C??ATGCTTG?GTGGACGTCGTGAAGGAATGCTACCGGGTTGATCCTGCCAGTAGTCATATGCTTGTCTCAAAGATTAAGCCATGCATGTGTAAGTATGAACTAATTCANA?????????????????????????
Myrceugenia_alpigena 		???????????????????????????????????????????????????????????????????????TTCCCTCACTTTCGATCAA?GTTTTGCTCCATGAGC??T?AA??TGTGGATGC?AAAGAGCGGGTTCCTGTGTTGCATA?CCCTATTGCGTCGGAAA?TTTGTGCCTATTGTTGTCCC?TTTCAACGCGACATCCTCTTT?GGGTGCTCGG?TTGGACTAGAC?AGT?GGGGCTTG?TGTTCCCCCGAACA?CA????????????????TCTCA???TTTGA?TTG?TTCGGACGGACCGCGAGTGC?TTACTTGTTCTCTCGGATGCGGAACTTTCTTCATGGGTG??TT?GGGGTCATCGGCCC?TTGTTCCC?AATCTC?AAGCGTTC???ATCGC??TATACTGGAATGACGCTC?TGGCCTTGTCTTTGAC?C??GCGTG??GAGCTCTCGGGC???TTCACGATGGGA??TCAATGCTTG?GCGGACGTCGTGAAGGAATGCTACCTGGTTGATCCTGCCAGTAGTCATATGCTTGTCTCAAAGATTAAGCCATGCATGTGTAAGTATGAACTAATTCAGA?????????????????????????
Myrceugenia_lanceolata		???????????????????????????????????????????????????????????????????????TTCCCTCACTTTCGATCAA?GTTTTGCTCCATGAGT??T?AA??TGTGGATGC?AAAGAGCGGGTTCCTGTGTTGCATA?CCCTATTGCGTCGGAAA?TTTGTGCCTATTGTTGTCCC?TTTCAACGCGACATCCTCTTT?GGGTGCTCGG?TTGGACTAGAC?AGT?GGGGCTTG?TGTTCCCCCGAACA?CA????????????????TCTCA???TTTGA?TTG?TTCGGATGGACCGCGAGTGC?TTACTTGTTCTCTCGGATGCGGAATTTTCTTCATGGGTG??TT?GGGGTCATCGGCCC?TTGTTCCC?AATCTC?AAGCGTTT???ATCGC??TATACTGGAATGACGCTC?TGGCCTTGTCTTTGAC?C??GCGTG??GAGCTCTCGGGC???TTCACGATGGGA??TCAATGCTTG?GCGGACGTCGTGAAGGAATGCTACCTGGTTGATCCTGCCAGTAGTCATATGCTTGTCTCAAAGATTAAGCCATGCATGTGTAAGTATGAACTAATTCANA?????????????????????????
Myrceugenia_leptospermoides	????????????????????????????????????????????????????????????????????????????????TTTCGATCAA?GTTTTGCTCCATGAGC??T?AA??TGTGGATGC?AAAGAGCGGGTTCCTGTGTTGCATA?CCCTATTGCGTCGGAAA?TTTGTGCCTATTGTTGTCCC?TTTCAACGCGACACCCTCTTT?GGGTGCTCGG?TTGGACTAGAC?AGT?GGGGCTTG?TCTTCCCCCGAACA?CA????????????????TCTCA???TTTGA?TTG?TTCGGATGGACCGCGAGTGC?TTACTTGTTCTCTCGGATGCGGAACTTTCTTCATGGGTG??TT?GGGGTCATCGGCCC?TTGTTCCC?AATCTC?AAGCGTTT???ATCGC??TATACTGGAATGACGCTC?TGGCCTTGTCTTTGAC?C??GCGTG??GAGCTCTCGGGC???ATCACGATGGGA??TCAATGCTTG?GCGGACGTCGTGAAGGAATGCTACCTGGTTGATCCTGCCAGTAGTCATATGCTTGTCTCAAAGNNTAAGCCATGCATGTGTAAGTATGAACTAATTCAG??????????????????????????
Myrceugenia_ovata 		???????????????????????????????????????????????????????????????????????TTCCCTCACTTTCGATCAA?GTTTTGCTCCATGAGG??T?AA??TGTGGATGC?AAAGAGCGGGTTCCTGTGTTGCATA?CCCTATTGCGTCGGAAA?TTTGTGCCTATCGTTGTCCC?TTTCAACGCGACATCCTCTTT?GGGTGCTCGG?TTGGACTAGAC?AGT?GGGGCTTG?TGTTCCCCCGAACA?CA????????????????TCTCA???TTTGA?TTG?TTCGGATGGACCGCGAGTGC?TTACTTGTTCTCTCGGATGCGGAACTTTCTTCATGGGTG??TT?GGGGTCATCGGCCC?TTGTTCCC?AATCTC?AAGCGTTT???ATCGC??TATACTGGAATGACGCTC?TGGCCTTGTCTTTGAC?C??GCGTG??GAGCTCTCGGGC???TTCACGATGGGA??TCAATGCTTG?GCGGACGTCGTGAAGGAATGCTACCTGGTTGATCCTGCCAGTAGTCATATGCTTGTCTCAAAGATTAAGCCATGCATGTGTAAGTATGAACTAATTCAGA?????????????????????????
Myrcia_coumeta 			???????????????????????????????????????????????????????????????????????TTTCCTCACTTTCGATCAA?GTTTTGCTCCATGAGC??T?AA??TGTGGATGC?AAAAAGCGGGTTCCTGTGCTGCATA?CCCTATTACGATGGAAA?TTTGTGCCTATTGTTGTCTCTTTTCAACGCGACGTCCTTTGTGGGGCGCTCGG?TTGGACAAGAT?AGT?GGGGCTCG?TGTTCCTC???GAA?CA????????????????TCTCA???CTTGA?TGG?TTCGGATGAACGACGAGTGC?TTACTTGTTCTCTCGGATGCGGAAATTTCTTTGTGGGCG??TT?GGGGTCATCGGCCC?TCGTTCTC?AATCTC?AAGCGTTT???ATCGC??TTTACTGGAATGACGCTC?TTGTCTTGTCTTTGAT?C??ATGTG??GAGCTCTCGAGC???ACCATGATGGAT??CA?ATGCTTG?GCAGACGTCGTGAAGGAATGCTACCTGGTTGATCCTGCCAGTAGTCATATGCTTGTCTCAAAGATTAAGCCATGCATGTGTAAGTATGAACTAATTCAGA?????????????????????????
Myrcia_racemosa 		???????????????????????????????????????????????????????????????????????TTCCCTCACTTTCGATCAA?GTTATGCTCCATGAGC??T?GA??TGTGGATGCAAAAAAGCGGGTTCCTGTGTTGCATA?CCCTATTGCGACGGAAA?TTTGTGCCTATCGTTGTGCC??TTCAACGCGACATCCTCTTT?GGGTGCTCGG?TTGGACTAGAT?AGT?GGGTCTTG?TGTTCCTC???GAA?CG????????????????TCTCA???TTTGA?TGG?TTCGGATGGACCGCGGGCGC?TTACTTGCTCTCTCGGATGCGGAACTTTCTTCATGGGTG??TT?GGGGTCATCGGCCC?TTGTTCCC?AACCTC?AAGCGTTT???ATCGC??TTTATTCAAATGACGCTC?TAGCCTTGTCTTTGAC?C??GCGTG??GAGCTCTCGAGC???TCCATGATGGAT??C??ATGCTTG?GCGGACGTCGTGAAGGAATGCTACCTGGTTGATCCTGCCAGTAGTCATATGCTTGTCTCAAAGATTAAGCCATGCATGTGTAAGTATGAACTAATTCAGA?????????????????????????
Myrcia_saxatilis 		???????????????????????????????????????????????????????????????????????TTCCCTCACTTTCGATCAA?GTTTTGCTCCATGAGC??T?AA??TGTGGATGC?AAAAAGCGGGTTCCTGTGTTGCATA?CCCTATTGCGATGGAAA?TTTGTGCCTATTGTTGTCCC?TTTCAACGCGACATCCTGTGT?GGGTGCTCGG?TTGGACTAGAT?AGT?GGGGCTCG?CGTTCCTC???GAA?CA????????????????TCTCA???TTTGA?TGG?TTTGGATGGATCGCGAGTGCTTTACTTGATCTCTCGGATGCGGAACTTTCTTCATGGGTG??TTGGGGGTCATCGGCCC?TTGTTCCC?AATCTC?AAGCGTTT???ATCGC??TTCATTGAAATGACGCTC?TTGCCTTGTCTTTGAT?C??ACGTG??GGGCTCTCGAGC???TCCACGATGGAC??C??ATGCTCG?GCGGACGTCGTGAAGGAATGCTACCTGGTTGATCCTGCCAGTAGTCATATGCTTGTCTCAAAGATTAAGCCATGCATGTGTAAGTATGAACTAATTCAGA?????????????????????????
Myrcianthes_cisplatensis	???????????????????????????????????????????????????????????????????????TGCCCTCACTTTCGATCAA?GTTTTGCTCCATGAGC??T?AA??TGTGGATGC?AAAAAGCGGGTTCCTGTGTTGCATA?CCCTATTGTGACGGAAA?TATGTGCCTATCGTTGTTCT?TTTCAACGCGACACTCTCTTT?GGGTGCTCGG?TTGGACTAGAT?AGT?GGGCCTTG?TGTTTCCCC??GTA?CA?????????????C?ATCTCA???TTTGA?TTG?TTCGGATGGACCGCGAGTGC?TTACTTGTTCTCTCGGATACGGAAC?TTCTCAATGGGTGT?TT?GGGGTCATCGGCCC?TTGTTCCC?AATCTC?AAGCGTTT???ATCGC??TTTACTGAAATAACGTTC?TTGCCTCGTTTTTGAC?T??GTGTG??GAGCTCTCGAGC??TTTGACGACGGAT??CA?ATGCTTG?GCAGACGTTGTGAAGGAATGCTACCTGGTTGATCCTGCCAGTAGTCATATGCTTGTCTCAAAGATTAAGCCATGCATGTGTAAGTATGAACTAATTCAGA?????????????????????????
Myrcianthes_cisplatensis_GABY11	????????????????????????????????????????????????????????????????????????????????????????????????????????????????????????????????????????????????????????????????????????????????????????????????????????????????????????????????????????????????????????????????????????????????????????????????????????????????????????????????????????????????????????????????????????????????????????????????????????????????????????????????????????????????????????????????????????????????????????????????????????????????????????????????????????????????????????????????????????????????????????????????????????????????????????????????????????????????
Myrcianthes_fragrans		????????????????????????????????????????TTGCAGGCTCCGTGCTGGTGCATCGAACTGTTGCTCTCACTTTCGATCAA?GTTTTGCTCCATGCGC??T?AA??TGTGGATGC?AAAGAGTGGGTTCCTGTGTTGCATA?CCCTATTGTGACGGAAA?TTTGTGCCTATCGTTGTCCC?TTTCAACGCGACACCCTCTTT?GGGTGCTCGG?TTGGACTAGAT?AGT?GGGGCTTG?TGTTCCCCC??GTA?CA?????????????C?ATCTCA???TTTGA?TTG?TTCGGATGGACCGCGAGTGC?TTACTTRTTCTCTCGGATACGGAAC?TTCTCAATGGGTG??TT?GGGGTCATCGGCCC?TTGTTCCC?AATCTC?AAGCGTTT???ATCGC??TTTACTGAAATAACGTTC?TCGCCTCGTTTTTGAC?T??GTGTG??GAGCTCTCGAGC??TTTCACGACGGTT??CA?ATGCTTG?GCGGACGTTGTGAAGGAATGCTACCTGGTTGATCCTGCCAGTAGTCATATGCTTGTCTCAAAGATTAAGCCATGCATGTGTAAGTATGAACTAATTCAGACTGTGAAACTGCGAAATGGCTCAAT
Myrcianthes_pseudomato 		???????????????????????????????????????????????????????????????????????TTTCCTCACTTTCGATCAA?GTTTTGCTCCATGAGC??T?A?????TGGATGC?AAAAAGCGGGTTCCTGTGTTGCATA?CCCTATTGCCACGGAAA?TTTGTGCCTCTTGTTGTCCC?TCTCAACGCGACACTCTCTTT?GGGTGCTCGG?TTGGACTAGAT?AGT?GGGGCTTG?TGTTTCCCC??GAA?CA?????????????C?ATCTCA???TTTGA?TTG?TTCGGATGGACCGCGAGTGCTTCACTTGTTCTCTCGGATGCGGAAC?TTCTCAATGGGTGT?TT?GGGGTTATTAGCCC?TTCTTCCC?AATCTT?AAGCGTTT???ATCGC??TTTACTGAAATGACGTTC?TTGCCTCGTTTTTTAC?T??GCGTG??GAGCTCTCGGGC???TGCACGACGGACGAAA?ATGCTTG?GCAGACGTTGTGAAGGAATGCTACCTGGTTGATCCTGCCAGTAGTCATATGCTTGTCTCAAAGATTAAGCCATGCATGTGTAAGTATGAACTAATTCAGA?????????????????????????
Myrcianthes_pseudomato_GABY15 	????????????????????????????????????????????????????????????????????????????????????????????????????????????????????????????????????????????????????????????????????????????????????????????????????????????????????????????????????????????????????????????????????????????????????????????????????????????????????????????????????????????????????????????????????????????????????????????????????????????????????????????????????????????????????????????????????????????????????????????????????????????????????????????????????????????????????????????????????????????????????????????????????????????????????????????????????????????????
Myrcianthes_pungens 		???CATGGGCGTNNNGAGTGGTGATAAG?AATGTGTGTGTTGGCAGGCTCCATGCTGGTGCATCGAACTGCTTCCCTCACTTTCGATCAA?ATTTTGCTCCATGAGC??T?A?????TGGATGC?AAAAAGCGGGTTCCTGTGTTGCATA?CCCTATTGCGACGGAAA?TTTGTGCCTATTGTTGTCCC?CCTCAACGCGACACTCTCTTT?AGGTGCTCGG?TTGGACTAGAT?AGT?GGGGCTTG?TGTTTCCCC??GAA?CA?????????????C?ATCTCA???TTTGA?TTG?TTCGGATGGACCGCGAGTGCTTCACTTGTTCTCTCGGATGCGGAAC?TTCTCAATGGGTGT?TT?GGGGTTATTAGCCC?TTCTTCCC?AATCTC?AAGCGTTT???ATCGC??TTTACTGAAATGACGTTC?TTGCCTCGTTTTTTAC?T??GCGTC??GAGCTCTCGGGC???TTCACGACGGATGAAA?ATGCTTG?GCAGACGTTGTGAAGGAATGCTACCTGGTTGATCCTGCCAGTAGTCATATGCTTGTCTCAAAGATTAAGCCATGCATGTGTAAGTATGAACTAATTCAGACTGTGAAACTGCCNAATGGCTCAAT
Myrcianthes_pungens_GABY6       ????????????????????????????????????????????????????????????????????????????????????????????????????????????????????????????????????????????????????????????????????????????????????????????????????????????????????????????????????????????????????????????????????????????????????????????????????????????????????????????????????????????????????????????????????????????????????????????????????????????????????????????????????????????????????????????????????????????????????????????????????????????????????????????????????????????????????????????????????????????????????????????????????????????????????????????????????????????????
Myrciaria_cauliflora 		???????????????????????????????????????????????????????????????????????TTTCCACACTTTCAATCAG?GTTTTGCACCACGATC???????????GGATGC?AAAGAGCGGGTTCTTGTGTTGCATA?CCAT???GCGACGGAAA?TTTGTGCCTATCGTTGCGCC?TTTCAACACGACATCCTCTTT?GGGTGCTCGG?TTGGACCAGAT?AGT?GGGGCTTG?TGTTCCAC???GAA?CA????????????????TCTCATTTGTTGGTTTG?TTCAGTCGGACCGCGAGTGC?TTACTTGTCCTCTCGGATGCGGAAGCTTATTCATGGGTG??TT?GGGGTCATCGGCCCTTTCTTCCC?AATCTCAAAGCGTTT???ATCGC??TTTATCGGAATGACGCTC?TTGCCTTGTCTTTGAT?C??GAGTG??GAGCTCTCGGGC???TTCATGAGGGAT??C??ATGCTCG?GCGGACGTCGTGAAGGAATGCTACCTGGTTGATCCTGCCAGTAGTCATATGCTTGTCTCAAAGATTAAGCCATGCATGTGTAAGTATGAACTAATTCAGA?????????????????????????
Myrciaria_floribunda		???????????????????????????????????????????????????????????????????????TTCCCACACTTTCGATCAA?GTTTTGCACCACGAGC??A?AA??CGCGGATGC?AAAAAGCGGGTTCCTGTGTTGCATA?CCCTATTGCGACGGAAA?TTTGTGCCTATCGTTGTCCC?TTTCAACACGACATCCTATTT?GGGTGCTCGGATTGGACCANAN?AGT?GAGGCTTGNNNNNCCAC???GAA?CANNNNNNNNNNNNNNNNNNNNN???NNNNNNNNN?NNNNNNNNNNNNNNNNNNNN?NNNNNNNNNNNNNNNNNNNNNNNNNNNNNNNNNNNNNNNN????NNNNNNNNNGGCCC?TTGTTCCC?AATCTC?AAGCGTTT???ATCGC??TTTATCGGAATGACACTC?TTGCCTTGTCTTTGAT?C??GAGTG????GCTCTCGGGC???TTCACGAGGGAT??C??ATGCTTG?GCGGACGTCGTGAAGGAATGCTACCTGGTTGATCCTGCCAGTAGTCATATGCTTGTCTCAAAGATTAAGCCATGC??????????????????????????????????????????????????
Myrciaria_vexator               ????????????????????????????????????????????????????????????????????????????????????????????????????????????????????????????????????????????????????????????????????????????????????????????????????????????????????????????????????????????????????????????????????????????????????????????????????????????????????????????????????????????????????????????????????????????????????????????????????????????????????????????????????????????????????????????????????????????????????????????????????????????????????????????????????????????????????????????????????????????????????????????????????????????????????????????????????????????????
Myrrhinium_GABY_1               ????????????????????????????????????????????????????????????????????????????????????????????????????????????????????????????????????????????????????????????????????????????????????????????????????????????????????????????????????????????????????????????????????????????????????????????????????????????????????????????????????????????????????????????????????????????????????????????????????????????????????????????????????????????????????????????????????????????????????????????????????????????????????????????????????????????????????????????????????????????????????????????????????????????????????????????????????????????????
Myrrhinium_GABY_2               ????????????????????????????????????????????????????????????????????????????????????????????????????????????????????????????????????????????????????????????????????????????????????????????????????????????????????????????????????????????????????????????????????????????????????????????????????????????????????????????????????????????????????????????????????????????????????????????????????????????????????????????????????????????????????????????????????????????????????????????????????????????????????????????????????????????????????????????????????????????????????????????????????????????????????????????????????????????????
Myrteola_nummularia 		??????????????????????????????????????????????????????????????????????????????????????????????????CCCACGAGCTAT?AA??TGTGGATGC?AAAGAGCGGGTTCCTGTGTTGCATA?CCCTATTGCGACGGAAA?TTTGTGCCTATTGTTGTCCC?TTTCAACGCGACATCCTCTTT?GGGTGCTCGG?TTGGACTAGAT?AGT?GGGTCTTG?CGTTCCCT???GAA?TA????????????????TCTCA??TTTTGA?TTG?TTCGGATGGACCGCGAGCGC?TTACTTGTCCTCTCGGATGCGGAACTTACTTCATGGGTT??TT?GGGGTCATCGGCCC?TTGTTCCC?AATCTC?AAGCGTTT???ATCGC??TTTACTGGAATGACGCTC?TTGCCTTGTCTTTGAC?C??GCGTG??GAGCTCTGGGGC???TACACGATGGAT??C??ATGCTTG?GCGGACGTCGTGAAGGAATGCTACCTGGTTGATCCTGCCAGTAGTCATATGCTTGTCTCAAAGATTAAGCCATGCATGTGTAAGTA???????????????????????????????????????
Myrtus_communis 		???????????????????????????????????????????????????????????????????????TTCCCTCACTTTCGATCAA?GTTTTGCTCCACGAGC??T?AA??TGTGGATGC?AAAAAGCGGGTTCCTGTGTTGCATA?CCCTATTGCGATGGAAA?TTTGTGCCTATCGTTGTCCC?TTTCAACGCGACATCCCCTTT?GGGTGCTCGG?TTGGACTAGAT?NGT?GGGGCTCG?TGTTCCCT???GAA?CA????????????????TCTCA???TTTGA?TTG?TTCGGATGGATCGCGAGTGC?TCACTTGTTCTCTCGGATGCGGAACTTTCTTCACGGGTG??TT?GGGGTCATCGGCCC?TTGTTCCC?AATCTC?AAGCGTTT???ATCGCT?TTTACTGGAATGACGCTC?TCGCTTTGCCTTTGAT?C??GCGTG??GAGCTCTCGGGC???TTCACTGTGGAT??C??ATGCTCG?GCGGACGTCGTGAAGGAATGCTACCTGGTTGATCCTGCCAGTAGTCATATGCTTGTCTCAAAGATTAAGCCATGCATGTGTAAGTATGAACTAATTCAGA?????????????????????????
Neomyrtus_pedunculata 		???????????????????????????????????????????????????????????????????????TTTGCCCACTTTCGATCAA?GTTTTGCTCCATGAGC??T?AA??TGTGGATGC?AAAAAGCGGGTTCCTGTGTTGCATA??CCTATTGTGACGGAAA?TTTGTGCCTATTGTTTTCCC?TTTCAACGCGGCATCCTTTGT?GGGTGCTCGG?TTGGACTAGAT?AGT?GGGGCTTG?TGTTTCAC???GAA?CA????????????????TCTCA???TTTGA?TTG?TTCGGATGGACCGCGAGTGCTTCACTTGTTCTCTCGGATGCGGAACCTTGTTCATGGGTG??TTGGGGGTCATCGGCCC?TTGTTCCC?AATCTC?AAGCGTTT???ATCGC??TTTACTGGAATGACGCTC?TTGCCTTGTCTTTGAC?C??ACGTG??GAGCTCTCGGGC???TTCATGATGGAT??C??ATGCTTG?GCGGACGTCGTGAAGGAATGCTACCTGGTTGATCCTGCCAGTAGTCATATGCTTGTCTCAAAGATTAAGCCATGCATGTGTAAGTATGAACTAATTCAGA?????????????????????????
Pimenta_dioica 			????????????????????????????????????????????????????????????????????????????????????????????????GCTCCATGAGC??T?AA??CGTGGATGC?AAGAAGCGGGTTCCTGTGTTGCATA?CCCTATTGCGATGGGAATTTTGTGCCTATTGTTGTCCC?TTTCAACGCGACGCCCTCTTT?GGGTGCTCGG?TTGGACCAGAT?AGT?GGGGCTTG?TGTTCCAT???GAA?CA????????????????TCAGA???TTGGA?TTG?TTCGGATGGATCGCGAGTGC?TTACTTGTTCTCTCGGATGCGGAACCTTCTTCATGGGTG??TT?GGGGTCATCGGCCC?TTGTTCCC?AATCTC?AAGCGTTC???ATCGC??TTTACTGGAATGACGCTC?TTGCCTTGTCTTTGGT?C??GCGTG??GAGCTCTCGGGC??TTTCACGGTGGAT??C??ATGCTTG?GCGGACGTCGTGAAGGAATGCTACCTGGTTGATCCTGCCAGTAGTCATATGCTTGTCTCAAAGATTAAGCCATGCATGTGTAAGTA???????????????????????????????????????
Pimenta_pseudocaryophyllus 	?????????????????????????????????????????????????????????????????????????????????????????????????CTCCATGAGC??T?GA??CGTGGATGC?AAAAAGCGGGTTCCTGTGTTGCATA?CCCTATTGCGACGGAAA?TTTGTGCCTATCGTTGTCCC?TTTCAACGCGACATCCTCTTT?GGGTGCTCGG?TTGGACTAGAT?AGT?GGGGCTTG?TGTTCCAC???GAA?CA????????????????CCTCA???TTTGA?TTG?TTCGGATGGACCGCGAGTGC?TTACTTGTTCTCTCGGATGCGGAACCTTCTTCGTGGGTG??TT?GGGGTCATCGGCCC?TTGTTCCC?AATCTC?GAGCGTTT???ATCGC??TTTACTGGAATGACGCTC?TTGCCTCGTCTTTGGC?C??NCGTG??GAGCTCTCGGGC??TTTCACGGTGGAT??C??ATGCTTG?GCGGACGTCGTGAAGGAATGCTACCTGGTTGATCCTGCCAGTAGTCATATGCTTGTCTCAAAGATTAAGCCATGCATGTGTAAGTA???????????????????????????????????????
Pimenta_racemosa 		???????????????????????????????????????????????????????????????????????TTCCCACACTTTCCATCAA?GTTTTGCTCCATGAGC??T?AA??CGTGGATGC?AAATAGCG?GTTCCTGTGTTGCATA?CCCTRTTGCGACGGAAA?TTTGTGCCTATCGTTGTCCC?TTTCAACGCGACATCTTCTTT?GGGTGCTCGG?TTGGACTAGAT?AGT?GGGGCTTG?TGTTCCAC???GAA?CA????????????????TCTGAT?TTTTGA?TTG?TTCGGATGGATCGCGAGTGC?TTACTTGTTCTCTCGGATGCGGAATCTTCATCATGGGTG??TT?GGGGTCATCGGCCC?TTCTTCCC?AATCTC?AAGCGTTC???ATCGC??TTTATCGGAATGACGCTCTTTGCCTCGTCCTTGAC?C??GCGTG??CAGCTCTCGAGC??TTTCACGATGGAT??C??ATGCTTG?GCGGACGTCATGAAGGAATGCTACCTGGTTGATCCTGCCAGTAGTCATATGCTTGTCTCAAAGATTAAGCCATGCATGTGTAAGTATGAACTAATTCAGA?????????????????????????
Psidium_cattleianum 		???????????????????????????????????????????????????????????????????????TTCCCACACTTTCGATCAA?GTTTTGCTCCATGAGC??T?AA??TGTGGATGC?AAAAAGCGGGTTCCTGTGTTGCATA?CCCTATTGCGATGGAAA?TTTGTGCCTATCGTTGTCCC?TTTCAATGCGACACCCTCTTT?GGGTGCTCGG?TTGGACGAGAT?AGT?GGGGCTTG?TGTTCCAC???GAG?CA????????????????TTTCAT?TTTTGATTTG?TTCGGATGGACCGCGAGTTC?TTACTTGTTCTCTCGGATGCGGAACCTTCTTCATGGGTG??TT?TGGGTCATCGGCCC?TTGGTCCC?AATCTC?AAGCGTAT???ATCGC??TTTACTGGAATGACGCTC?TTGCCTTGTCTTTGAC?C??GCGTG??GAGCTCTCAGGC???TTCACGATGGAT??CA?ATGCTTG?GCGGACGTCGTGAAGGAATGCTACCTGGTTGATCCTGCCAGTAGTCATATGCTTGTCTCAAAGATTAAGCCATGCATGTGTAAGTATGAACTAATTCANA?????????????????????????
Psidium_friedrichsthalianum     ????????????????????????????????????????????????????????????????????????????????????????????????????????????????????????????????????????????????????????????????????????????????????????????????????????????????????????????????????????????????????????????????????????????????????????????????????????????????????????????????????????????????????????????????????????????????????????????????????????????????????????????????????????????????????????????????????????????????????????????????????????????????????????????????????????????????????????????????????????????????????????????????????????????????????????????????????????????????
Psidium_guajava 		???????????????????GGTGATAAG?AATGCGTGTGTTGGCAGGCTCCGTGCTGGTGCATCGAACTGCTTCCCACACCTTCGATCAG?GTCTTGCTCCATGAGC??T?AA??CGTGGATGC?AAAAAACGGGTTCCTGTGTTGTATA?CCCTTTTGCGACGGAAT?TTTGTGCCTATCGTTGTCCC?TTTCAACGCGACATCCTCTTC?GGGTGCTCGG?TTGGACCGAGATAGT?GGGGCTCG?TGTTCCAT???GAA?CA????????????????TCTCAT?TTTTGATTTCGTTCGGATGGACCGCGAGTTC?TTGCTTGTTCTCTCGGATGCGGAACATTCTCTATGGGTG??TT?GGGGTCATCGGCCC?TTGTTCCC?GATCTT?AAGCGTCT???ATCGCT?TTTACTGGAATGACGCTC?TCGCTTTGTCTTTGAC?C??ACGTG??GAGCTCTCGGGC???TTCACGATGGAT??C??ATGCTTTGGCGGACGTCGTGAAGGAATGCTACCTGGTTGATCCTGCCAGTAGTCATATGCTTGTCTCAAAGANTAAGCCATGC??????????????????????????????????????????????????
Psidium_guineense               ????????????????????????????????????????????????????????????????????????????????????????????????????????????????????????????????????????????????????????????????????????????????????????????????????????????????????????????????????????????????????????????????????????????????????????????????????????????????????????????????????????????????????????????????????????????????????????????????????????????????????????????????????????????????????????????????????????????????????????????????????????????????????????????????????????????????????????????????????????????????????????????????????????????????????????????????????????????????
Rhodamnia_argentea 		???????????????????GGTGATAAG?AATGTGTGTGTTGGCAGGCTCCGTGCTGGTGCATCGAACTGCTTCCCTCACTTTCGATCAG?GTCTTGCTCCACGAGT????????TGTGGATGC?AAAGAGCGGGTTCCTGTGTTGCATA?CCCTATTACGACGGAAA?CTTGTGCCTATCGTTGCCCT?TTTCAACACGACATCCTGTGT?GGGTGCTCGG?TTGGACTAGAT?AGT?GGGTCTTG?TGCTCCTC???GAA?CA????????????????TCTCT???TTTGA?CTG?TTCGGATGGATCGCGAGCGC?TTACTTGTCNTCTCGGATGCGGAACTTCCTTCATGGGTG??TTAGGGGTCATCGGCCC?TTTCTCCC?AATCTC?AAGCGTTT???ATCGC??TTTACTGGAATGACGCTC?TCGCCTTGTCTTTGAT?C??GCGTG??GAGCTCTTGGGC???TTCACGGCGGAT??C??ATGCTTG?GCGGACGTCGTGAAGGAATGCTACCTGGTTGATCCTGCCAGTAGTCATATGCTTGTCTCAAAGATTAAGCCATGC??????????????????????????????????????????????????
Rhodamnia_rubescens		???????????????????????????????????????????????????????????????????????TTCCCTCACTTTTGTTCAG?GTTTTGCTCCATGAGC????????TGTGGATGC?AAATAGCGGGTTCCTGTGTTGCATA?CCCTATTGCGAGGGAAA?TTTGTGCCTATTGTTACCGC?TTCCAATGCGGCATCCTGTGT?GGGTGCTCGG?TTGGACTAGAT?AGT?GGGTCTTG?TGTTCCCC???GAA?CA????????????????TCTCA???TTTGA?TTG?TTCGGATGGACCGCGAGCGC?TTACTTGTTCTCTCGGATGCGGAACTTCCTTCATGGGTG??TA?GGGGTCATCGGCCC?TTTCTCCT?AATCTC?AAGCGTTT???ATCGC??TTTACTGGAATGACGCTC?TCGCCTAGTCTTTGAT?C??GCGTG??GAGCTCTTGGGC???TTCACGGCGGAT??C??ATGCTTG?GCGGACGTCGTGAAGGAATGCTACCTGGTTGATCCTGCCAGTAGTCATATGCTTGTCTCAAAGATTAAGCCATGCATGTGTAAGTATGAACTAATTCAGA?????????????????????????
Rhodamnia_whiteana              ????????????????????????????????????????????????????????????????????????????????????????????????????????????????????????????????????????????????????????????????????????????????????????????????????????????????????????????????????????????????????????????????????????????????????????????????????????????????????????????????????????????????????????????????????????????????????????????????????????????????????????????????????????????????????????????????????????????????????????????????????????????????????????????????????????????????????????????????????????????????????????????????????????????????????????????????????????????????
Rhodomyrtus_macrocarpa          ????????????????????????????????????????????????????????????????????????????????????????????????????????????????????????????????????????????????????????????????????????????????????????????????????????????????????????????????????????????????????????????????????????????????????????????????????????????????????????????????????????????????????????????????????????????????????????????????????????????????????????????????????????????????????????????????????????????????????????????????????????????????????????????????????????????????????????????????????????????????????????????????????????????????????????????????????????????????
Rhodomyrtus_tomentosa           ????????????????????????????????????????????????????????????????????????????????????????????????????????????????????????????????????????????????????????????????????????????????????????????????????????????????????????????????????????????????????????????????????????????????????????????????????????????????????????????????????????????????????????????????????????????????????????????????????????????????????????????????????????????????????????????????????????????????????????????????????????????????????????????????????????????????????????????????????????????????????????????????????????????????????????????????????????????????
Siphoneugena_guilfoyleiana	???????????????????????????????????????????????????????????????????????TTCCCACACTTTCGATCAA?GTTTTGCACCACGAGC??T?AA??CGCGGATGC?AAAAAGCGGGTTCCTGTGCTGCATA?CCCTATTGCGACGGAAA?TTTGTGCCTATCGTCGTCCC?TTTCAACACGACATCCTCTTG?CGGTGCTCGG?TTGGACTAGAT?AGT?GGGGCTTG?TGTTCCAC???GAG?CA????????????????TCTCA???TTTGATTTG?TTCGGATGGACCGCGAGTGC?TTACTTGTTCTCTCGGATGCGGAACCTTATTCATGGGTG??TT?GGGGTCATCGGCCC?TTGTTCCT?AATCTC?AAGCGTTT???ATCGC??TTTATCGGAATGACGCTCTTTGCCTTGTCTTTGAT?C??GCGTA??GAGCTCTCGAGC???TTCACGAGGGAT??C??ATGCTTG?GCGGACGTCGTGAAGGAATGCTACCTGGTTGATCCTGCCAGTAGTCATATGCTTGTCTCAAAGATTAAGCCATGCATGTGTAAGTATGAACTAATTCAGA?????????????????????????
Syzygium_buxifolium             ????????????????????????????????????????????????????????????????????????????????????????????????????????????????????????????????????????????????????????????????????????????????????????????????????????????????????????????????????????????????????????????????????????????????????????????????????????????????????????????????????????????????????????????????????????????????????????????????????????????????????????????????????????????????????????????????????????????????????????????????????????????????????????????????????????????????????????????????????????????????????????????????????????????????????????????????????????????????
Syzygium_jambos 		???????????????????????????????????????????????????????????????????????TTCCCTCACTTTCGATCAA?TTGTTGCTCCACGAAT??G?AA?CGTTGGTTGC?AAAATGCGGGTTCCTGTGTTGCATA??CCTATTGCGATGGAAA?GTTGTGCCTTTTGTTGTCCC?TTCCATGACAACATCCTTTT??GGATGCTTGG?TTGGACTAGAT?AGC?AGGGCTTG?CGTTCCAC???GAA?CA????????????????TCTCA???CGTGA?TTG?TTCGGATGGACCGCGAGTGC?TCGCTTGTTTTCTCGGATGCGGAACTTTCTTCATGGGTA??A??GGGGTCATTGGCCC?TTGTTCCCAAATCTCTAAGCGTTT??TATCGC??TTTACTGGAATGACGCTC?TTGCCTCGTCTTTGAC?C??GTGTG??GAGCTCTCGGGC???TTCATGATGGAT??C??ATGCTTG?GCGGACGTCGTGAAGGAATGCTACCTGGTTGATCCTGCCAGTAGTCATATGCTTGTCTCAAAGATTAAGCCATGCATGTGTAAGTATGAACTAATTCAGA?????????????????????????
Syzygium_maire 			???????????????????????????????????????????????????????????????????????TTCCCTCACTTTCGATCAA?TTGTTGCTCCACGAGC??G?AA?CGTTGGATGC?AAAATGCGGGTTCCTGTGTTGCATA??CCTATTGCGATGGAAA?GTTGTGCCTTTCGTTGTCCT?TTCCATCACAACATCCTTTT??GGATGCTTGG?TTGGACTAGAT?AGC?AGGGCTTG?CGTTCCAT???AAA?CA????????????????TCTCA???CGTGA?TTG?TTCGGATGGATCGTGAGTGC?TTGCTTGTTCTCTGAGATGCGGAACTTTCTTAATGGGTA?????GGGGTCATTGGCCC?TTGTTCCCAAATCTCTAAGCATTT???ATCGC??TTCTCTGGAATGACGCTC?TTGCCTCGTCTTTGAC?C??ACGTG??CAGCTCTCGGGC???TTCATGATGGAT??C??ATGCTTG?GCAGACGTCGTGAAGGAATGCTACCTGGTTGATCCTGCCAGTAGTCATATGCTTGTCTCAAAGATTAAGCCATGCATGTATAAGTATGAACTAATTCAGA?????????????????????????
Tepualia_stipularis		????????????????????????????????????????????????????????????????????????TTCCTCAMTTTCGATCAG?TGGTTGCTCCATGAGC??T?A???GTTGGATGC?AAAAAATGGGTTCCTGTGTTGCATA??CCTATCGCGATGGAAA?TTTGTCCACTTCGTTGTCCC?TTTCGTCATAACATCCTCTT??GGGTGCTTTG?TCGAACTAGAT?AGT?AGGACTCG?TGTTCCAT???GAACCA????????????????TCTCG???TGTGA?TCG?TTCGGATGGACCATGAGCGC?CTACTCGTTCTCTCGGATGCGGAACTTTCTTCATGGGTA??T??GGGGTCGTTGCCCC?TTGTTCCCAAATCTTGAAGCGTTC???GACGC??TTTACTGGAATGACGCTC?TTGCCCTGTCTTGGAC?C??ATGTG??GAGCTTTCGGGC???TTCACGATGGAT??C??ATGCTTG?GCGGACGTCGTGAAGGAATGCTACCTGGTTGATCCTGCCAGTAGTCATATGCTTGTCTCAAANNNTAAGCCATGCATGTGTAAGTATGAACTAAT??????????????????????????????
Tristaniopsis_laurina 		????????????????????????????????????????????????GTCGTGCTGGTGCACCGAACTGCTTCCCTCACTTTCGATCAA?TTGTTGCTCCACGACC??T?AA?CGTTGGATGC?AAAGAGTGGGTTCCTGTGCTGCATA??CCTGTTGCGACGGAAA?CTTGTGCCTTTCGTTGACCC?TTTCATCGTAACATCCTTTC??GGATGCTCGG?TTGTACTAGAC?AGT?AGGGCTTG?TGTTCCAT???GAA?CA????????????????TCTCA???CGTGA?TCG?TTTGGATGGACCATGAGTRC?CTACTTGTTCTCTCGGATGCGGAACTTTCTTCATGGGTG??T??GGGGTCATTGGCCC?TTGTTCCCAAATCGTTAAGCGTTT???ATCGC??TTTACTGGAATGACGCTC?TTGCCTTGCCTTGACCGT??ACGCG??RAGCTCTCGGGC???TTCACGATGGAT??C??ATGCTCG?GCGGACGTYGTGAAGGAATGCTACCTGGTTGATCCTGCCAGTAGTCATATGCTTGTCTCAAAGATTAAGCCATGC??????????????????????????????????????????????????
Ugni_molinae			???????????????????????????????????????????????????????????????????????TTCCCTCACTTTCGATCAA?GTTTTGCTCCATGAGC??T?AA??TGTGGATGC?AAAAAGCGGGTTCCTGTGTTGCATA?CCCTATTGCGACGGAAA?TTTGTGCCTATTGTTGTCCC?TTTCAACGCGACATCCTCTTT?GGGTGCTCGG?TTGGACTAGAT?AGT?GGGGCTTG?TGTTCCTC???GAA?CA????????????????TCTCG???TTTGA?TTG?TTCGGATGGACCGCGAGTGC?TTACTTGTTCTCTCGGATGCGGAATTTTGTTCATGGGTG??TT?GGGGTCATCGGCCC?TTGTTCCC?AATCTC?AAGCGTTT???ATCGC??TTTACTGGAATGACGATC?TTGCCTTGTCCTTGAC?C??GCGTG??GAGCTCGCGGGC???TTCACGATGGGA??TC?ATGCTTG?GCGGACGTCGTGAAGGAATGCTACCTGGTTGATCCTGCCAGTAGTCATATGCTTGTCTCAAAGATTAAGCCATGCATGTGTAAGTATGAACTAATTCAGA?????????????????????????


;
end;
